# Supplementary material for: Increase in concerns about climate change following climate strikes and civil disobedience in Germany
Source: Nat Commun. 2024 Apr 4;15:2916. doi: 10.1038/s41467-024-46477-4 (PMC10995135; doi:10.1038/s41467-024-46477-4)
Supplement: Supplementary file 4 — Source Data [file 41467_2024_46477_MOESM4_ESM.xlsx]

## Sheet: Fig. 1
Upper panel: Climate Change Concerned Population			Lower panel: Google Trends
week	agg_climate_concern_week	week_count	week	fff	eg	xr
2016-01-01	100	2	2016-01-03	0	0	0
2016-01-08	50	2	2016-01-10	0	0	1
2016-01-15	100	1	2016-01-17	0	0	0
2016-01-22			2016-01-24	0	1	0
2016-01-29	84.2371	801	2016-01-31	0	0	1
2016-02-05	83.5019	1585	2016-02-07	0	2	0
2016-02-12	83.5144	2121	2016-02-14	0	2	0
2016-02-19	85.5971	2202	2016-02-21	0	2	0
2016-02-26	83.9093	1771	2016-02-28	0	0	0
2016-03-04	84.4371	1514	2016-03-06	0	0	0
2016-03-11	83.9004	1211	2016-03-13	0	0	0
2016-03-18	83.0107	932	2016-03-20	0	0	0
2016-03-25	82.6347	669	2016-03-27	0	0	0
2016-04-01	82.8228	920	2016-04-03	0	4	0
2016-04-08	81.7259	996	2016-04-10	0	0	0
2016-04-15	80.3995	816	2016-04-17	0	0	0
2016-04-22	80.1069	942	2016-04-24	0	3	0
2016-04-29	80.8108	747	2016-05-01	0	5	1
2016-05-06	79.646	803	2016-05-08	0	34	0
2016-05-13	81.5308	615	2016-05-15	0	30	0
2016-05-20	82.2186	621	2016-05-22	0	5	0
2016-05-27	82.2306	540	2016-05-29	0	3	0
2016-06-03	83.6735	255	2016-06-05	0	2	0
2016-06-10	80	252	2016-06-12	0	2	0
2016-06-17	77.8281	296	2016-06-19	0	0	0
2016-06-24	79.9043	300	2016-06-26	0	0	0
2016-07-01	81.3008	232	2016-07-03	0	0	0
2016-07-08	67.8571	264	2016-07-10	0	1	0
2016-07-15	74.7664	268	2016-07-17	0	6	0
2016-07-22	71.4286	217	2016-07-24	0	0	0
2016-07-29	82.3529	444	2016-07-31	0	0	0
2016-08-05	84.127	706	2016-08-07	0	2	0
2016-08-12	85.5457	518	2016-08-14	0	2	0
2016-08-19	84.8837	483	2016-08-21	0	2	0
2016-08-26	86.1487	472	2016-08-28	0	3	1
2016-09-02	87.1642	501	2016-09-04	0	0	1
2016-09-09	81.448	414	2016-09-11	0	0	0
2016-09-16	89.7436	378	2016-09-18	0	0	0
2016-09-23	89.1304	340	2016-09-25	0	0	0
2016-09-30	81.1321	172	2016-10-02	0	2	0
2016-10-07	85.5422	145	2016-10-09	0	4	0
2016-10-14	81.5126	235	2016-10-16	0	0	0
2016-10-21	74.4186	280	2016-10-23	0	0	0
2016-10-28	81.3559	245	2016-10-30	0	0	0
2016-11-04	87.0588	252	2016-11-06	0	0	0
2016-11-11	81.5534	291	2016-11-13	0	0	0
2016-11-18	82.716	320	2016-11-20	0	0	0
2016-11-25	82.5581	304	2016-11-27	0	3	0
2016-12-02	88.2353	248	2016-12-04	0	0	0
2016-12-09		267	2016-12-11	0	0	0
2016-12-16		147	2016-12-18	0	2	0
2016-12-23		57	2016-12-25	0	1	0
2017-01-01	50	172	2017-01-01	0	2	0
2017-01-08	100	227	2017-01-08	0	0	0
2017-01-15	0	195	2017-01-15	0	0	0
2017-01-22	100	195	2017-01-22	0	2	0
2017-01-29	83.4225	704	2017-01-29	0	0	0
2017-02-05	86.1702	1779	2017-02-05	0	0	0
2017-02-12	86.0839	2352	2017-02-12	0	1	0
2017-02-19	85.7429	2139	2017-02-19	0	0	0
2017-02-26	84.631	1551	2017-02-26	0	0	0
2017-03-05	86.7422	1515	2017-03-05	0	1	0
2017-03-12	85.8498	1272	2017-03-12	0	1	0
2017-03-19	86.8132	1095	2017-03-19	0	0	0
2017-03-26	86.3739	891	2017-03-26	0	1	0
2017-04-02	86.5887	1113	2017-04-02	0	1	0
2017-04-09	84.0479	1012	2017-04-09	0	1	0
2017-04-16	84.296	1117	2017-04-16	0	0	0
2017-04-23	84.6591	1240	2017-04-23	0	1	0
2017-04-30	83.6568	982	2017-04-30	0	1	0
2017-05-07	86.1895	996	2017-05-07	0	0	0
2017-05-14	83.2383	879	2017-05-14	0	3	0
2017-05-21	87.1795	630	2017-05-21	0	0	0
2017-05-28	85.626	654	2017-05-28	0	0	0
2017-06-04	85.0242	416	2017-06-04	0	0	0
2017-06-11	82.3834	387	2017-06-11	0	0	0
2017-06-18	84.7561	329	2017-06-18	0	0	0
2017-06-25	83.6158	442	2017-06-25	0	0	0
2017-07-02	85.3659	415	2017-07-02	0	2	0
2017-07-09	85.782	643	2017-07-09	0	0	0
2017-07-16	86.2903	945	2017-07-16	0	0	0
2017-07-23	83.8057	715	2017-07-23	0	3	0
2017-07-30	88.1356	539	2017-07-30	0	3	0
2017-08-06	86.9792	605	2017-08-06	0	4	0
2017-08-13	87.9599	471	2017-08-13	0	7	0
2017-08-20	90.367	381	2017-08-20	0	33	1
2017-08-27	87.766	350	2017-08-27	0	9	0
2017-09-03	88.764	225	2017-09-03	0	1	1
2017-09-10	82.3529	101	2017-09-10	0	0	0
2017-09-17	92.3077	128	2017-09-17	0	4	0
2017-09-24	83.5821	118	2017-09-24	0	1	1
2017-10-01	87.1795	126	2017-10-01	0	3	0
2017-10-08	85.0467	212	2017-10-08	0	1	0
2017-10-15	89.6104	197	2017-10-15	0	4	0
2017-10-22	93.8776	193	2017-10-22	0	2	0
2017-10-29	84	208	2017-10-29	0	8	0
2017-11-05	84.9057	212	2017-11-05	0	13	0
2017-11-12	89.7436	213	2017-11-12	0	3	0
2017-11-19	86.1111	277	2017-11-19	0	0	0
2017-11-26	89.7436	210	2017-11-26	0	1	0
2017-12-03	0	204	2017-12-03	0	1	0
2017-12-10	100	220	2017-12-10	0	0	0
2017-12-17	50	195	2017-12-17	0	2	0
2017-12-24	100	98	2017-12-24	0	3	0
2018-01-01	100	163	2017-12-31	0	0	0
2018-01-08	100	220	2018-01-07	0	2	0
2018-01-15	100	170	2018-01-14	0	0	0
2018-01-22	66.6667	197	2018-01-21	0	0	0
2018-01-29	84.9515	486	2018-01-28	0	2	0
2018-02-05	85.6863	1062	2018-02-04	0	2	0
2018-02-12	86.1001	1565	2018-02-11	0	2	0
2018-02-19	86.6551	1736	2018-02-18	0	2	0
2018-02-26	85.9975	1617	2018-02-25	0	1	0
2018-03-05	85.5742	1432	2018-03-04	0	1	0
2018-03-12	85.7034	1318	2018-03-11	0	0	0
2018-03-19	82.6778	1196	2018-03-18	0	2	0
2018-03-26	85.4762	842	2018-03-25	0	0	0
2018-04-02	86.9464	860	2018-04-01	0	0	0
2018-04-09	85.6742	1070	2018-04-08	0	0	0
2018-04-16	84.6377	1038	2018-04-15	0	1	0
2018-04-23	82.9247	1144	2018-04-22	0	0	0
2018-04-30	84.5694	843	2018-04-29	0	0	0
2018-05-07	85.2835	832	2018-05-06	0	0	0
2018-05-14	85.3392	919	2018-05-13	0	3	0
2018-05-21	82.5444	677	2018-05-20	0	0	0
2018-05-28	79.0429	608	2018-05-27	0	1	0
2018-06-04	82.1138	492	2018-06-03	0	0	0
2018-06-11	86.9779	411	2018-06-10	0	0	0
2018-06-18	80.0407	491	2018-06-17	0	0	0
2018-06-25	79.2135	358	2018-06-24	0	2	0
2018-07-02	81.457	154	2018-07-01	0	1	0
2018-07-09	78.6611	240	2018-07-08	0	0	0
2018-07-16	83.6425	603	2018-07-15	0	0	0
2018-07-23	84.5626	587	2018-07-22	0	2	0
2018-07-30	84.1649	467	2018-07-29	0	2	0
2018-08-06	87.013	465	2018-08-05	0	1	0
2018-08-13	84.9604	381	2018-08-12	0	0	0
2018-08-20	85.1724	291	2018-08-19	0	1	0
2018-08-27	87.0849	275	2018-08-26	0	1	0
2018-09-03	85.2459	210	2018-09-02	0	3	0
2018-09-10	85.7143	277	2018-09-09	0	4	0
2018-09-17	88.1356	297	2018-09-16	0	8	0
2018-09-24	84.127	346	2018-09-23	0	7	0
2018-10-01	77.9412	320	2018-09-30	0	8	0
2018-10-08	80	367	2018-10-07	0	5	0
2018-10-15	81.6667	334	2018-10-14	0	9	1
2018-10-22	86.5672	381	2018-10-21	0	72	0
2018-10-29	89.1089	328	2018-10-28	0	40	0
2018-11-05	76.25	385	2018-11-04	0	3	0
2018-11-12	71.0526	351	2018-11-11	0	1	0
2018-11-19	79.3651	327	2018-11-18	0	2	0
2018-11-26	79.7297	372	2018-11-25	0	4	0
2018-12-03	82.8125	289	2018-12-02	0	1	0
2018-12-10	82.3529	256	2018-12-09	0	1	0
2018-12-17	66.6667	161	2018-12-16	0	0	0
2018-12-24	100	95	2018-12-23	0	2	0
2019-01-01	100	85	2018-12-30	0	0	0
2019-01-08	100	28	2019-01-06	0	2	0
2019-01-15	83.871	31	2019-01-13	4	0	0
2019-01-22	93.5484	33	2019-01-20	3	4	0
2019-01-29	90.2439	249	2019-01-27	4	3	0
2019-02-05	88.8139	1041	2019-02-03	4	6	0
2019-02-12	90.3042	1585	2019-02-10	4	4	0
2019-02-19	92.9048	1654	2019-02-17	4	1	0
2019-02-26	90.6874	1356	2019-02-24	5	2	0
2019-03-05	89.8876	1515	2019-03-03	6	0	0
2019-03-12	90.3833	1441	2019-03-10	39	3	0
2019-03-19	91.2006	1343	2019-03-17	14	2	0
2019-03-26	88.4752	1132	2019-03-24	12	0	0
2019-04-02	89.2061	1124	2019-03-31	12	1	1
2019-04-09	92.4905	1055	2019-04-07	12	1	1
2019-04-16	92.7126	496	2019-04-14	7	2	5
2019-04-23	91.9315	825	2019-04-21	7	1	5
2019-04-30	90.5297	626	2019-04-28	6	6	3
2019-05-07	87.7193	799	2019-05-05	6	4	2
2019-05-14	93.0791	709	2019-05-12	6	2	2
2019-05-21	89.5928	667	2019-05-19	21	3	2
2019-05-28	91.9689	389	2019-05-26	11	7	1
2019-06-04	91.4835	365	2019-06-02	8	7	1
2019-06-11	90.3564	481	2019-06-09	7	11	2
2019-06-18	91.4221	447	2019-06-16	15	100	2
2019-06-25	91.1504	340	2019-06-23	6	70	2
2019-07-02	88.3582	337	2019-06-30	6	7	3
2019-07-09	86.5044	453	2019-07-07	7	5	1
2019-07-16	86.8902	657	2019-07-14	7	3	2
2019-07-23	93.4102	611	2019-07-21	4	2	1
2019-07-30	91.6667	572	2019-07-28	6	5	3
2019-08-06	90.1826	721	2019-08-04	6	5	4
2019-08-13	88.6105	800	2019-08-11	6	3	3
2019-08-20	92.2747	800	2019-08-18	5	0	4
2019-08-27	91.6883	659	2019-08-25	6	3	2
2019-09-03	91.3726	447	2019-09-01	6	3	3
2019-09-10	92.7835	373	2019-09-08	10	2	7
2019-09-17	89.6552	422	2019-09-15	100	6	11
2019-09-24	90.8257	451	2019-09-22	20	6	8
2019-10-01	90.9091	293	2019-09-29	8	3	16
2019-10-08	89.8438	286	2019-10-06	7	4	100
2019-10-15	90.9091	254	2019-10-13	5	3	24
2019-10-22	87.5	291	2019-10-20	6	5	8
2019-10-29	85.2632	224	2019-10-27	4	3	5
2019-11-05	91.8919	244	2019-11-03	4	5	5
2019-11-12	91.3793	224	2019-11-10	5	8	3
2019-11-19	96.4912	209	2019-11-17	5	14	10
2019-11-26	90.7407	187	2019-11-24	31	99	5
2019-12-03	89.3617	186	2019-12-01	5	32	9
2019-12-10	91.1111	213	2019-12-08	4	5	3
2019-12-17	100	132	2019-12-15	4	3	3
2019-12-24	100	41	2019-12-22	5	2	2
2020-01-01	77.2727	172	2019-12-29	3	0	3
2020-01-08	69.9029	273	2020-01-05	5	3	2
2020-01-15	79.5082	259	2020-01-12	6	2	3
2020-01-22	66.9291	269	2020-01-19	4	2	4
2020-01-29	84.4575	437	2020-01-26	4	5	2
2020-02-05	88.6194	1160	2020-02-02	3	4	2
2020-02-12	89.3443	1868	2020-02-09	3	2	2
2020-02-19	88.057	1688	2020-02-16	7	2	2
2020-02-26	88.4883	1587	2020-02-23	2	2	2
2020-03-04	89.4498	1550	2020-03-01	2	1	2
2020-03-11	86.7713	1339	2020-03-08	2	2	1
2020-03-18	90.9091	1135	2020-03-15	3	3	0
2020-03-25	89.0345	1451	2020-03-22	2	0	1
2020-04-01	88.4753	1403	2020-03-29	1	3	1
2020-04-08	86.714	986	2020-04-05	1	1	1
2020-04-15	87.6629	1156	2020-04-12	1	2	1
2020-04-22	88.013	929	2020-04-19	4	2	0
2020-04-29	89.7837	834	2020-04-26	1	2	1
2020-05-06	86.5067	671	2020-05-03	1	1	1
2020-05-13	87.9865	594	2020-05-10	2	1	1
2020-05-20	83.1967	489	2020-05-17	1	16	1
2020-05-27	86.3192	308	2020-05-24	1	8	1
2020-06-03	92.766	237	2020-05-31	1	3	1
2020-06-10	81.2866	172	2020-06-07	1	1	2
2020-06-17	81.8182	155	2020-06-14	1	0	5
2020-06-24	89.8305	177	2020-06-21	1	7	1
2020-07-01	87.0968	156	2020-06-28	2	6	1
2020-07-08	76.3006	177	2020-07-05	1	3	1
2020-07-15	81.07	250	2020-07-12	1	1	1
2020-07-22	77.1171	568	2020-07-19	1	2	1
2020-07-29	81.9172	465	2020-07-26	1	3	0
2020-08-05	83.1884	349	2020-08-02	1	4	1
2020-08-12	77.8243	240	2020-08-09	1	3	1
2020-08-19	80.8511	235	2020-08-16	1	2	3
2020-08-26	82.0988	497	2020-08-23	1	3	1
2020-09-02	81.0526	380	2020-08-30	2	7	3
2020-09-09	85.2349	529	2020-09-06	2	5	2
2020-09-16	87.7551	478	2020-09-13	2	8	1
2020-09-23	90.7173	483	2020-09-20	13	35	1
2020-09-30	88.6486	357	2020-09-27	3	15	2
2020-10-07	89.2857	497	2020-10-04	1	3	5
2020-10-14	87.8788	313	2020-10-11	1	5	2
2020-10-21	82.0513	321	2020-10-18	1	2	1
2020-10-28	82.8947	376	2020-10-25	1	2	1
2020-11-04	76.6667	318	2020-11-01	1	1	0
2020-11-11	78.7234	276	2020-11-08	1	2	1
2020-11-18	86.3208	300	2020-11-15	3	0	2
2020-11-25	79.5181	285	2020-11-22	1	4	2
2020-12-02	74	271	2020-11-29	1	3	1
2020-12-09	77.451	349	2020-12-06	2	2	1
2020-12-16	81.4286	309	2020-12-13	1	2	1
2020-12-23	69.0476	203	2020-12-20	1	1	0
			2020-12-27	1	0	0

## Sheet: Fig. 2
Label	Coef.	Std. Err.	t	P	Lower 95% CI	Upper 95% CI
-4	-0.0002226	0.0088923	-0.03	0.98	-0.0190734	0.0186281
-3	-0.00311	0.0101732	-0.31	0.764	-0.0246763	0.0184563
-2	0.001367	0.007188	0.19	0.852	-0.0138708	0.0166049
-1	0
0	0.0144623	0.0038384	3.77	0.002	0.0063253	0.0225992
1	0.0088971	0.005554	1.6	0.129	-0.0028767	0.020671
2	0.0285908	0.0093667	3.05	0.008	0.0087343	0.0484472
3	0.0150904	0.0268702	0.56	0.582	-0.041872	0.0720527

## Sheet: Fig. 3
Label	Coef.	Std. Err.	t	P	Lower95%CI	Upper95%CI
0.7	0.0365382	0.0091893	3.98	0.001	0.0170578	0.0560186
0.75	0.0293596	0.0066714	4.4	0	0.0152168	0.0435024
0.8	0.022181	0.0043259	5.13	0	0.0130105	0.0313515
0.85	0.0150024	0.0026569	5.65	0	0.0093699	0.0206349
0.9	0.0078238	0.0030896	2.53	0.022	0.0012741	0.0143735
0.95	0.0006452	0.0051159	0.13	0.901	-0.0102001	0.0114904

## Sheet: Fig. 4
Heterogeneity	Label	Coef.	Std. Err.	t	P	Lower 95% CI	Upper 95% CI
Type of protest	Demonstrative	0.0098338	0.0045833	2.15	0.048	0.0001177	0.0195499
	Confrontational	0.0161999	0.0053876	3.01	0.008	0.0047787	0.0276211
Age	Above median	0.0158901	0.0046019	3.45	0.003	0.0061346	0.0256457
	Below median	0.0080682	0.0062057	1.3	0.212	-0.0050872	0.0212236
Sex	Female	0.0150814	0.0061422	2.46	0.026	0.0020604	0.0281024
	Male	0.0082658	0.0056877	1.45	0.165	-0.0037916	0.0203231
Income	Above median	0.0082266	0.0028959	2.84	0.012	0.0020875	0.0143658
	Below median	0.0154359	0.0073681	2.09	0.052	-0.0001838	0.0310556
Education	Above median	0.0066098	0.0070672	0.94	0.364	-0.0083721	0.0215916
	Below median	0.019803	0.0080019	2.47	0.025	0.0028397	0.0367662
Attitude towards future	Optimistic	0.0155562	0.0075601	2.06	0.056	-0.0004706	0.031583
	Pessimistic	0.0218035	0.0097913	2.23	0.041	0.0010469	0.0425602
Political orientation	Right-leaning	0.0302375	0.0097072	3.11	0.007	0.0096592	0.0508158
	Center	0.0205233	0.0105383	1.95	0.069	-0.0018169	0.0428635
	Left-leaning	0.0169333	0.0102546	1.65	0.118	-0.0048056	0.0386722
Interested in politics	(Very) strong	0.0209463	0.0054083	3.87	0.001	0.0094812	0.0324115
	Weak or none	0.0048848	0.0067202	0.73	0.478	-0.0093613	0.0191309

## Sheet: Supp. Fig. 1
	Ende Gelände (EG)		Fridays for Future (FFF)		Extinction Rebellion (XR)
week	frequency	relative_frequency	frequency	relative_frequency	frequency	relative_frequency
2016-01-01	0	0	0	0	0	0
2016-01-02	0	0	0	0	0	0
2016-01-03	0	0	0	0	0	0
2016-01-04	0	0	0	0	0	0
2016-01-05	0	0	0	0	0	0
2016-01-06	0	0	0	0	0	0
2016-01-07	0	0	0	0	0	0
2016-01-08	0	0	0	0	0	0
2016-01-09	0	0	0	0	0	0
2016-01-10	0	0	0	0	0	0
2016-01-11	0	0	0	0	0	0
2016-01-12	0	0	0	0	0	0
2016-01-13	0	0	0	0	0	0
2016-01-14	0	0	0	0	0	0
2016-01-15	0	0	0	0	0	0
2016-01-16	0	0	0	0	0	0
2016-01-17	0	0	0	0	0	0
2016-01-18	0	0	0	0	0	0
2016-01-19	0	0	0	0	0	0
2016-01-20	0	0	0	0	0	0
2016-01-21	1	0.00225225	0	0	0	0
2016-01-22	0	0	0	0	0	0
2016-01-23	0	0	0	0	0	0
2016-01-24	0	0	0	0	0	0
2016-01-25	0	0	0	0	0	0
2016-01-26	0	0	0	0	0	0
2016-01-27	0	0	0	0	0	0
2016-01-28	0	0	0	0	0	0
2016-01-29	0	0	0	0	0	0
2016-01-30	0	0	0	0	0	0
2016-01-31	0	0	0	0	0	0
2016-02-01	0	0	0	0	0	0
2016-02-02	0	0	0	0	0	0
2016-02-03	0	0	0	0	0	0
2016-02-04	0	0	0	0	0	0
2016-02-05	0	0	0	0	0	0
2016-02-06	0	0	0	0	0	0
2016-02-07	0	0	0	0	0	0
2016-02-08	0	0	0	0	0	0
2016-02-09	0	0	0	0	0	0
2016-02-10	0	0	0	0	0	0
2016-02-11	0	0	0	0	0	0
2016-02-12	0	0	0	0	0	0
2016-02-13	0	0	0	0	0	0
2016-02-14	0	0	0	0	0	0
2016-02-15	0	0	0	0	0	0
2016-02-16	0	0	0	0	0	0
2016-02-17	0	0	0	0	0	0
2016-02-18	1	0.00225225	0	0	0	0
2016-02-19	0	0	0	0	0	0
2016-02-20	0	0	0	0	0	0
2016-02-21	0	0	0	0	0	0
2016-02-22	0	0	0	0	0	0
2016-02-23	1	0.00225225	0	0	0	0
2016-02-24	0	0	0	0	0	0
2016-02-25	0	0	0	0	0	0
2016-02-26	0	0	0	0	0	0
2016-02-27	0	0	0	0	0	0
2016-02-28	0	0	0	0	0	0
2016-02-29	0	0	0	0	0	0
2016-03-01	0	0	0	0	0	0
2016-03-02	0	0	0	0	0	0
2016-03-03	0	0	0	0	0	0
2016-03-04	0	0	0	0	0	0
2016-03-05	0	0	0	0	0	0
2016-03-06	0	0	0	0	0	0
2016-03-07	0	0	0	0	0	0
2016-03-08	0	0	0	0	0	0
2016-03-09	0	0	0	0	0	0
2016-03-10	2	0.0045045	0	0	0	0
2016-03-11	0	0	0	0	0	0
2016-03-12	0	0	0	0	0	0
2016-03-13	0	0	0	0	0	0
2016-03-14	0	0	0	0	0	0
2016-03-15	0	0	0	0	0	0
2016-03-16	1	0.00225225	0	0	0	0
2016-03-17	0	0	0	0	0	0
2016-03-18	0	0	0	0	0	0
2016-03-19	0	0	0	0	0	0
2016-03-20	0	0	0	0	0	0
2016-03-21	0	0	0	0	0	0
2016-03-22	0	0	0	0	0	0
2016-03-23	1	0.00225225	0	0	0	0
2016-03-24	1	0.00225225	0	0	0	0
2016-03-25	0	0	0	0	0	0
2016-03-26	0	0	0	0	0	0
2016-03-27	0	0	0	0	0	0
2016-03-28	0	0	0	0	0	0
2016-03-29	0	0	0	0	0	0
2016-03-30	0	0	0	0	0	0
2016-03-31	1	0.00225225	0	0	0	0
2016-04-01	0	0	0	0	0	0
2016-04-02	0	0	0	0	0	0
2016-04-03	0	0	0	0	0	0
2016-04-04	0	0	0	0	0	0
2016-04-05	0	0	0	0	0	0
2016-04-06	0	0	0	0	0	0
2016-04-07	0	0	0	0	0	0
2016-04-08	0	0	0	0	0	0
2016-04-09	0	0	0	0	0	0
2016-04-10	0	0	0	0	0	0
2016-04-11	1	0.00225225	0	0	0	0
2016-04-12	1	0.00225225	0	0	0	0
2016-04-13	0	0	0	0	0	0
2016-04-14	0	0	0	0	0	0
2016-04-15	0	0	0	0	0	0
2016-04-16	0	0	0	0	0	0
2016-04-17	0	0	0	0	0	0
2016-04-18	0	0	0	0	0	0
2016-04-19	1	0.00225225	0	0	0	0
2016-04-20	1	0.00225225	0	0	0	0
2016-04-21	1	0.00225225	0	0	0	0
2016-04-22	0	0	0	0	0	0
2016-04-23	0	0	0	0	0	0
2016-04-24	0	0	0	0	0	0
2016-04-25	0	0	0	0	0	0
2016-04-26	0	0	0	0	0	0
2016-04-27	1	0.00225225	0	0	0	0
2016-04-28	0	0	0	0	0	0
2016-04-29	0	0	0	0	0	0
2016-04-30	0	0	0	0	0	0
2016-05-01	0	0	0	0	0	0
2016-05-02	0	0	0	0	0	0
2016-05-03	0	0	0	0	0	0
2016-05-04	1	0.00225225	0	0	0	0
2016-05-05	0	0	0	0	0	0
2016-05-06	0	0	0	0	0	0
2016-05-07	0	0	0	0	0	0
2016-05-08	0	0	0	0	0	0
2016-05-09	1	0.00225225	0	0	0	0
2016-05-10	0	0	0	0	0	0
2016-05-11	0	0	0	0	0	0
2016-05-12	1	0.00225225	0	0	0	0
2016-05-13	1	0.00225225	0	0	0	0
2016-05-14	1	0.00225225	0	0	0	0
2016-05-15	0	0	0	0	0	0
2016-05-16	0	0	0	0	0	0
2016-05-17	4	0.00900901	0	0	0	0
2016-05-18	0	0	0	0	0	0
2016-05-19	1	0.00225225	0	0	0	0
2016-05-20	0	0	0	0	0	0
2016-05-21	2	0.0045045	0	0	0	0
2016-05-22	0	0	0	0	0	0
2016-05-23	0	0	0	0	0	0
2016-05-24	0	0	0	0	0	0
2016-05-25	0	0	0	0	0	0
2016-05-26	0	0	0	0	0	0
2016-05-27	0	0	0	0	0	0
2016-05-28	0	0	0	0	0	0
2016-05-29	0	0	0	0	0	0
2016-05-30	0	0	0	0	0	0
2016-05-31	0	0	0	0	0	0
2016-06-01	0	0	0	0	0	0
2016-06-02	1	0.00225225	0	0	0	0
2016-06-03	0	0	0	0	0	0
2016-06-04	1	0.00225225	0	0	0	0
2016-06-05	0	0	0	0	0	0
2016-06-06	0	0	0	0	0	0
2016-06-07	0	0	0	0	0	0
2016-06-08	1	0.00225225	0	0	0	0
2016-06-09	0	0	0	0	0	0
2016-06-10	1	0.00225225	0	0	0	0
2016-06-11	0	0	0	0	0	0
2016-06-12	0	0	0	0	0	0
2016-06-13	0	0	0	0	0	0
2016-06-14	0	0	0	0	0	0
2016-06-15	0	0	0	0	0	0
2016-06-16	0	0	0	0	0	0
2016-06-17	0	0	0	0	0	0
2016-06-18	0	0	0	0	0	0
2016-06-19	0	0	0	0	0	0
2016-06-20	0	0	0	0	0	0
2016-06-21	0	0	0	0	0	0
2016-06-22	0	0	0	0	0	0
2016-06-23	0	0	0	0	0	0
2016-06-24	0	0	0	0	0	0
2016-06-25	0	0	0	0	0	0
2016-06-26	0	0	0	0	0	0
2016-06-27	0	0	0	0	0	0
2016-06-28	0	0	0	0	0	0
2016-06-29	0	0	0	0	0	0
2016-06-30	0	0	0	0	0	0
2016-07-01	0	0	0	0	0	0
2016-07-02	0	0	0	0	0	0
2016-07-03	0	0	0	0	0	0
2016-07-04	0	0	0	0	0	0
2016-07-05	0	0	0	0	0	0
2016-07-06	0	0	0	0	0	0
2016-07-07	0	0	0	0	0	0
2016-07-08	0	0	0	0	0	0
2016-07-09	1	0.00225225	0	0	0	0
2016-07-10	0	0	0	0	0	0
2016-07-11	0	0	0	0	0	0
2016-07-12	0	0	0	0	0	0
2016-07-13	0	0	0	0	0	0
2016-07-14	0	0	0	0	0	0
2016-07-15	0	0	0	0	0	0
2016-07-16	0	0	0	0	0	0
2016-07-17	0	0	0	0	0	0
2016-07-18	0	0	0	0	0	0
2016-07-19	0	0	0	0	0	0
2016-07-20	0	0	0	0	0	0
2016-07-21	0	0	0	0	0	0
2016-07-22	2	0.0045045	0	0	0	0
2016-07-23	0	0	0	0	0	0
2016-07-24	0	0	0	0	0	0
2016-07-25	0	0	0	0	0	0
2016-07-26	0	0	0	0	0	0
2016-07-27	0	0	0	0	0	0
2016-07-28	0	0	0	0	0	0
2016-07-29	0	0	0	0	0	0
2016-07-30	0	0	0	0	0	0
2016-07-31	0	0	0	0	0	0
2016-08-01	0	0	0	0	0	0
2016-08-02	0	0	0	0	0	0
2016-08-03	0	0	0	0	0	0
2016-08-04	0	0	0	0	0	0
2016-08-05	0	0	0	0	0	0
2016-08-06	0	0	0	0	0	0
2016-08-07	0	0	0	0	0	0
2016-08-08	1	0.00225225	0	0	0	0
2016-08-09	0	0	0	0	0	0
2016-08-10	0	0	0	0	0	0
2016-08-11	1	0.00225225	0	0	0	0
2016-08-12	0	0	0	0	0	0
2016-08-13	0	0	0	0	0	0
2016-08-14	0	0	0	0	0	0
2016-08-15	0	0	0	0	0	0
2016-08-16	0	0	0	0	0	0
2016-08-17	0	0	0	0	0	0
2016-08-18	0	0	0	0	0	0
2016-08-19	0	0	0	0	0	0
2016-08-20	0	0	0	0	0	0
2016-08-21	0	0	0	0	0	0
2016-08-22	0	0	0	0	0	0
2016-08-23	0	0	0	0	0	0
2016-08-24	0	0	0	0	0	0
2016-08-25	0	0	0	0	0	0
2016-08-26	0	0	0	0	0	0
2016-08-27	0	0	0	0	0	0
2016-08-28	0	0	0	0	0	0
2016-08-29	1	0.00225225	0	0	0	0
2016-08-30	0	0	0	0	0	0
2016-08-31	0	0	0	0	0	0
2016-09-01	0	0	0	0	0	0
2016-09-02	0	0	0	0	0	0
2016-09-03	0	0	0	0	0	0
2016-09-04	0	0	0	0	0	0
2016-09-05	0	0	0	0	0	0
2016-09-06	0	0	0	0	0	0
2016-09-07	0	0	0	0	0	0
2016-09-08	0	0	0	0	0	0
2016-09-09	0	0	0	0	0	0
2016-09-10	0	0	0	0	0	0
2016-09-11	0	0	0	0	0	0
2016-09-12	0	0	0	0	0	0
2016-09-13	0	0	0	0	0	0
2016-09-14	0	0	0	0	0	0
2016-09-15	0	0	0	0	0	0
2016-09-16	0	0	0	0	0	0
2016-09-17	0	0	0	0	0	0
2016-09-18	0	0	0	0	0	0
2016-09-19	0	0	0	0	0	0
2016-09-20	0	0	0	0	0	0
2016-09-21	0	0	0	0	0	0
2016-09-22	0	0	0	0	0	0
2016-09-23	0	0	0	0	0	0
2016-09-24	0	0	0	0	0	0
2016-09-25	0	0	0	0	0	0
2016-09-26	0	0	0	0	0	0
2016-09-27	0	0	0	0	0	0
2016-09-28	0	0	0	0	0	0
2016-09-29	1	0.00225225	0	0	0	0
2016-09-30	0	0	0	0	0	0
2016-10-01	0	0	0	0	0	0
2016-10-02	0	0	0	0	0	0
2016-10-03	0	0	0	0	0	0
2016-10-04	0	0	0	0	0	0
2016-10-05	0	0	0	0	0	0
2016-10-06	0	0	0	0	0	0
2016-10-07	1	0.00225225	0	0	0	0
2016-10-08	0	0	0	0	0	0
2016-10-09	0	0	0	0	0	0
2016-10-10	0	0	0	0	0	0
2016-10-11	0	0	0	0	0	0
2016-10-12	0	0	0	0	0	0
2016-10-13	0	0	0	0	0	0
2016-10-14	0	0	0	0	0	0
2016-10-15	0	0	0	0	0	0
2016-10-16	0	0	0	0	0	0
2016-10-17	0	0	0	0	0	0
2016-10-18	0	0	0	0	0	0
2016-10-19	0	0	0	0	0	0
2016-10-20	0	0	0	0	0	0
2016-10-21	0	0	0	0	0	0
2016-10-22	0	0	0	0	0	0
2016-10-23	0	0	0	0	0	0
2016-10-24	0	0	0	0	0	0
2016-10-25	0	0	0	0	0	0
2016-10-26	1	0.00225225	0	0	0	0
2016-10-27	0	0	0	0	0	0
2016-10-28	0	0	0	0	0	0
2016-10-29	0	0	0	0	0	0
2016-10-30	0	0	0	0	0	0
2016-10-31	0	0	0	0	0	0
2016-11-01	0	0	0	0	0	0
2016-11-02	0	0	0	0	0	0
2016-11-03	0	0	0	0	0	0
2016-11-04	0	0	0	0	0	0
2016-11-05	0	0	0	0	0	0
2016-11-06	0	0	0	0	0	0
2016-11-07	0	0	0	0	0	0
2016-11-08	0	0	0	0	0	0
2016-11-09	0	0	0	0	0	0
2016-11-10	0	0	0	0	0	0
2016-11-11	0	0	0	0	0	0
2016-11-12	0	0	0	0	0	0
2016-11-13	0	0	0	0	0	0
2016-11-14	0	0	0	0	0	0
2016-11-15	0	0	0	0	0	0
2016-11-16	1	0.00225225	0	0	0	0
2016-11-17	0	0	0	0	0	0
2016-11-18	0	0	0	0	0	0
2016-11-19	0	0	0	0	0	0
2016-11-20	0	0	0	0	0	0
2016-11-21	0	0	0	0	0	0
2016-11-22	0	0	0	0	0	0
2016-11-23	0	0	0	0	0	0
2016-11-24	0	0	0	0	0	0
2016-11-25	0	0	0	0	0	0
2016-11-26	1	0.00225225	0	0	0	0
2016-11-27	0	0	0	0	0	0
2016-11-28	0	0	0	0	0	0
2016-11-29	0	0	0	0	0	0
2016-11-30	0	0	0	0	0	0
2016-12-01	2	0.0045045	0	0	0	0
2016-12-02	0	0	0	0	0	0
2016-12-03	0	0	0	0	0	0
2016-12-04	0	0	0	0	0	0
2016-12-05	0	0	0	0	0	0
2016-12-06	0	0	0	0	0	0
2016-12-07	0	0	0	0	0	0
2016-12-08	0	0	0	0	0	0
2016-12-09	0	0	0	0	0	0
2016-12-10	0	0	0	0	0	0
2016-12-11	0	0	0	0	0	0
2016-12-12	0	0	0	0	0	0
2016-12-13	0	0	0	0	0	0
2016-12-14	0	0	0	0	0	0
2016-12-15	0	0	0	0	0	0
2016-12-16	0	0	0	0	0	0
2016-12-17	0	0	0	0	0	0
2016-12-18	0	0	0	0	0	0
2016-12-19	0	0	0	0	0	0
2016-12-20	0	0	0	0	0	0
2016-12-21	0	0	0	0	0	0
2016-12-22	0	0	0	0	0	0
2016-12-23	1	0.00225225	0	0	0	0
2016-12-24	0	0	0	0	0	0
2016-12-25	0	0	0	0	0	0
2016-12-26	0	0	0	0	0	0
2016-12-27	0	0	0	0	0	0
2016-12-28	0	0	0	0	0	0
2016-12-29	0	0	0	0	0	0
2016-12-30	0	0	0	0	0	0
2016-12-31	0	0	0	0	0	0
2017-01-01	0	0	0	0	0	0
2017-01-02	0	0	0	0	0	0
2017-01-03	0	0	0	0	0	0
2017-01-04	0	0	0	0	0	0
2017-01-05	0	0	0	0	0	0
2017-01-06	0	0	0	0	0	0
2017-01-07	0	0	0	0	0	0
2017-01-08	0	0	0	0	0	0
2017-01-09	0	0	0	0	0	0
2017-01-10	0	0	0	0	0	0
2017-01-11	0	0	0	0	0	0
2017-01-12	0	0	0	0	0	0
2017-01-13	1	0.00225225	0	0	0	0
2017-01-14	0	0	0	0	0	0
2017-01-15	0	0	0	0	0	0
2017-01-16	0	0	0	0	0	0
2017-01-17	0	0	0	0	0	0
2017-01-18	0	0	0	0	0	0
2017-01-19	0	0	0	0	0	0
2017-01-20	0	0	0	0	0	0
2017-01-21	0	0	0	0	0	0
2017-01-22	0	0	0	0	0	0
2017-01-23	0	0	0	0	0	0
2017-01-24	0	0	0	0	0	0
2017-01-25	0	0	0	0	0	0
2017-01-26	0	0	0	0	0	0
2017-01-27	0	0	0	0	0	0
2017-01-28	0	0	0	0	0	0
2017-01-29	0	0	0	0	0	0
2017-01-30	0	0	0	0	0	0
2017-01-31	0	0	0	0	0	0
2017-02-01	0	0	0	0	0	0
2017-02-02	0	0	0	0	0	0
2017-02-03	0	0	0	0	0	0
2017-02-04	0	0	0	0	0	0
2017-02-05	0	0	0	0	0	0
2017-02-06	0	0	0	0	0	0
2017-02-07	0	0	0	0	0	0
2017-02-08	1	0.00225225	0	0	0	0
2017-02-09	0	0	0	0	0	0
2017-02-10	0	0	0	0	0	0
2017-02-11	1	0.00225225	0	0	0	0
2017-02-12	0	0	0	0	0	0
2017-02-13	0	0	0	0	0	0
2017-02-14	0	0	0	0	0	0
2017-02-15	0	0	0	0	0	0
2017-02-16	0	0	0	0	0	0
2017-02-17	0	0	0	0	0	0
2017-02-18	0	0	0	0	0	0
2017-02-19	0	0	0	0	0	0
2017-02-20	0	0	0	0	0	0
2017-02-21	0	0	0	0	0	0
2017-02-22	0	0	0	0	0	0
2017-02-23	0	0	0	0	0	0
2017-02-24	0	0	0	0	0	0
2017-02-25	1	0.00225225	0	0	0	0
2017-02-26	0	0	0	0	0	0
2017-02-27	0	0	0	0	0	0
2017-02-28	0	0	0	0	0	0
2017-03-01	0	0	0	0	0	0
2017-03-02	0	0	0	0	0	0
2017-03-03	0	0	0	0	0	0
2017-03-04	0	0	0	0	0	0
2017-03-05	0	0	0	0	0	0
2017-03-06	0	0	0	0	0	0
2017-03-07	0	0	0	0	0	0
2017-03-08	0	0	0	0	0	0
2017-03-09	0	0	0	0	0	0
2017-03-10	0	0	0	0	0	0
2017-03-11	0	0	0	0	0	0
2017-03-12	0	0	0	0	0	0
2017-03-13	0	0	0	0	0	0
2017-03-14	0	0	0	0	0	0
2017-03-15	0	0	0	0	0	0
2017-03-16	0	0	0	0	0	0
2017-03-17	0	0	0	0	0	0
2017-03-18	1	0.00225225	0	0	0	0
2017-03-19	0	0	0	0	0	0
2017-03-20	0	0	0	0	0	0
2017-03-21	0	0	0	0	0	0
2017-03-22	0	0	0	0	0	0
2017-03-23	0	0	0	0	0	0
2017-03-24	0	0	0	0	0	0
2017-03-25	0	0	0	0	0	0
2017-03-26	0	0	0	0	0	0
2017-03-27	0	0	0	0	0	0
2017-03-28	0	0	0	0	0	0
2017-03-29	0	0	0	0	0	0
2017-03-30	0	0	0	0	0	0
2017-03-31	0	0	0	0	0	0
2017-04-01	0	0	0	0	0	0
2017-04-02	0	0	0	0	0	0
2017-04-03	0	0	0	0	0	0
2017-04-04	0	0	0	0	0	0
2017-04-05	1	0.00225225	0	0	0	0
2017-04-06	0	0	0	0	0	0
2017-04-07	0	0	0	0	0	0
2017-04-08	0	0	0	0	0	0
2017-04-09	0	0	0	0	0	0
2017-04-10	0	0	0	0	0	0
2017-04-11	0	0	0	0	0	0
2017-04-12	0	0	0	0	0	0
2017-04-13	0	0	0	0	0	0
2017-04-14	0	0	0	0	0	0
2017-04-15	0	0	0	0	0	0
2017-04-16	0	0	0	0	0	0
2017-04-17	0	0	0	0	0	0
2017-04-18	0	0	0	0	0	0
2017-04-19	0	0	0	0	0	0
2017-04-20	0	0	0	0	0	0
2017-04-21	0	0	0	0	0	0
2017-04-22	0	0	0	0	0	0
2017-04-23	0	0	0	0	0	0
2017-04-24	0	0	0	0	0	0
2017-04-25	0	0	0	0	0	0
2017-04-26	0	0	0	0	0	0
2017-04-27	0	0	0	0	0	0
2017-04-28	0	0	0	0	0	0
2017-04-29	0	0	0	0	0	0
2017-04-30	0	0	0	0	0	0
2017-05-01	0	0	0	0	0	0
2017-05-02	0	0	0	0	0	0
2017-05-03	0	0	0	0	0	0
2017-05-04	0	0	0	0	0	0
2017-05-05	0	0	0	0	0	0
2017-05-06	0	0	0	0	0	0
2017-05-07	0	0	0	0	0	0
2017-05-08	1	0.00225225	0	0	0	0
2017-05-09	0	0	0	0	0	0
2017-05-10	1	0.00225225	0	0	0	0
2017-05-11	0	0	0	0	0	0
2017-05-12	0	0	0	0	0	0
2017-05-13	0	0	0	0	0	0
2017-05-14	0	0	0	0	0	0
2017-05-15	0	0	0	0	0	0
2017-05-16	0	0	0	0	0	0
2017-05-17	0	0	0	0	0	0
2017-05-18	0	0	0	0	0	0
2017-05-19	0	0	0	0	0	0
2017-05-20	0	0	0	0	0	0
2017-05-21	0	0	0	0	0	0
2017-05-22	0	0	0	0	0	0
2017-05-23	0	0	0	0	0	0
2017-05-24	1	0.00225225	0	0	0	0
2017-05-25	0	0	0	0	0	0
2017-05-26	2	0.0045045	0	0	0	0
2017-05-27	0	0	0	0	0	0
2017-05-28	0	0	0	0	0	0
2017-05-29	0	0	0	0	0	0
2017-05-30	1	0.00225225	0	0	0	0
2017-05-31	0	0	0	0	0	0
2017-06-01	0	0	0	0	0	0
2017-06-02	0	0	0	0	0	0
2017-06-03	0	0	0	0	0	0
2017-06-04	0	0	0	0	0	0
2017-06-05	0	0	0	0	0	0
2017-06-06	0	0	0	0	0	0
2017-06-07	0	0	0	0	0	0
2017-06-08	1	0.00225225	0	0	0	0
2017-06-09	0	0	0	0	0	0
2017-06-10	0	0	0	0	0	0
2017-06-11	0	0	0	0	0	0
2017-06-12	0	0	0	0	0	0
2017-06-13	0	0	0	0	0	0
2017-06-14	1	0.00225225	0	0	0	0
2017-06-15	0	0	0	0	0	0
2017-06-16	0	0	0	0	0	0
2017-06-17	0	0	0	0	0	0
2017-06-18	0	0	0	0	0	0
2017-06-19	0	0	0	0	0	0
2017-06-20	0	0	0	0	0	0
2017-06-21	0	0	0	0	0	0
2017-06-22	0	0	0	0	0	0
2017-06-23	0	0	0	0	0	0
2017-06-24	0	0	0	0	0	0
2017-06-25	0	0	0	0	0	0
2017-06-26	0	0	0	0	0	0
2017-06-27	0	0	0	0	0	0
2017-06-28	0	0	0	0	0	0
2017-06-29	1	0.00225225	0	0	0	0
2017-06-30	1	0.00225225	0	0	0	0
2017-07-01	0	0	0	0	0	0
2017-07-02	0	0	0	0	0	0
2017-07-03	0	0	0	0	0	0
2017-07-04	0	0	0	0	0	0
2017-07-05	0	0	0	0	0	0
2017-07-06	2	0.0045045	0	0	0	0
2017-07-07	0	0	0	0	0	0
2017-07-08	0	0	0	0	0	0
2017-07-09	0	0	0	0	0	0
2017-07-10	0	0	0	0	0	0
2017-07-11	0	0	0	0	0	0
2017-07-12	0	0	0	0	0	0
2017-07-13	1	0.00225225	0	0	0	0
2017-07-14	1	0.00225225	0	0	0	0
2017-07-15	0	0	0	0	0	0
2017-07-16	0	0	0	0	0	0
2017-07-17	0	0	0	0	0	0
2017-07-18	0	0	0	0	0	0
2017-07-19	0	0	0	0	0	0
2017-07-20	1	0.00225225	0	0	0	0
2017-07-21	0	0	0	0	0	0
2017-07-22	0	0	0	0	0	0
2017-07-23	0	0	0	0	0	0
2017-07-24	0	0	0	0	0	0
2017-07-25	0	0	0	0	0	0
2017-07-26	0	0	0	0	0	0
2017-07-27	0	0	0	0	0	0
2017-07-28	0	0	0	0	0	0
2017-07-29	0	0	0	0	0	0
2017-07-30	0	0	0	0	0	0
2017-07-31	0	0	0	0	0	0
2017-08-01	0	0	0	0	0	0
2017-08-02	0	0	0	0	0	0
2017-08-03	0	0	0	0	0	0
2017-08-04	0	0	0	0	0	0
2017-08-05	0	0	0	0	0	0
2017-08-06	0	0	0	0	0	0
2017-08-07	0	0	0	0	0	0
2017-08-08	0	0	0	0	0	0
2017-08-09	0	0	0	0	0	0
2017-08-10	1	0.00225225	0	0	0	0
2017-08-11	0	0	0	0	0	0
2017-08-12	0	0	0	0	0	0
2017-08-13	0	0	0	0	0	0
2017-08-14	2	0.0045045	0	0	0	0
2017-08-15	0	0	0	0	0	0
2017-08-16	0	0	0	0	0	0
2017-08-17	0	0	0	0	0	0
2017-08-18	0	0	0	0	0	0
2017-08-19	0	0	0	0	0	0
2017-08-20	0	0	0	0	0	0
2017-08-21	1	0.00225225	0	0	0	0
2017-08-22	1	0.00225225	0	0	0	0
2017-08-23	0	0	0	0	0	0
2017-08-24	0	0	0	0	0	0
2017-08-25	1	0.00225225	0	0	0	0
2017-08-26	2	0.0045045	0	0	0	0
2017-08-27	0	0	0	0	0	0
2017-08-28	2	0.0045045	0	0	0	0
2017-08-29	1	0.00225225	0	0	0	0
2017-08-30	0	0	0	0	0	0
2017-08-31	1	0.00225225	0	0	0	0
2017-09-01	0	0	0	0	0	0
2017-09-02	0	0	0	0	0	0
2017-09-03	0	0	0	0	0	0
2017-09-04	0	0	0	0	0	0
2017-09-05	0	0	0	0	0	0
2017-09-06	0	0	0	0	0	0
2017-09-07	0	0	0	0	0	0
2017-09-08	0	0	0	0	0	0
2017-09-09	0	0	0	0	0	0
2017-09-10	0	0	0	0	0	0
2017-09-11	0	0	0	0	0	0
2017-09-12	0	0	0	0	0	0
2017-09-13	0	0	0	0	0	0
2017-09-14	0	0	0	0	0	0
2017-09-15	0	0	0	0	0	0
2017-09-16	2	0.0045045	0	0	0	0
2017-09-17	0	0	0	0	0	0
2017-09-18	0	0	0	0	0	0
2017-09-19	1	0.00225225	0	0	0	0
2017-09-20	0	0	0	0	0	0
2017-09-21	1	0.00225225	0	0	0	0
2017-09-22	0	0	0	0	0	0
2017-09-23	0	0	0	0	0	0
2017-09-24	0	0	0	0	0	0
2017-09-25	0	0	0	0	0	0
2017-09-26	0	0	0	0	0	0
2017-09-27	0	0	0	0	0	0
2017-09-28	0	0	0	0	0	0
2017-09-29	0	0	0	0	0	0
2017-09-30	0	0	0	0	0	0
2017-10-01	0	0	0	0	0	0
2017-10-02	0	0	0	0	0	0
2017-10-03	0	0	0	0	0	0
2017-10-04	0	0	0	0	0	0
2017-10-05	0	0	0	0	0	0
2017-10-06	0	0	0	0	0	0
2017-10-07	0	0	0	0	0	0
2017-10-08	0	0	0	0	0	0
2017-10-09	0	0	0	0	0	0
2017-10-10	0	0	0	0	0	0
2017-10-11	0	0	0	0	0	0
2017-10-12	0	0	0	0	0	0
2017-10-13	0	0	0	0	0	0
2017-10-14	1	0.00225225	0	0	0	0
2017-10-15	0	0	0	0	0	0
2017-10-16	1	0.00225225	0	0	0	0
2017-10-17	0	0	0	0	0	0
2017-10-18	0	0	0	0	0	0
2017-10-19	0	0	0	0	0	0
2017-10-20	0	0	0	0	0	0
2017-10-21	1	0.00225225	0	0	0	0
2017-10-22	0	0	0	0	0	0
2017-10-23	1	0.00225225	0	0	0	0
2017-10-24	0	0	0	0	0	0
2017-10-25	0	0	0	0	0	0
2017-10-26	2	0.0045045	0	0	0	0
2017-10-27	0	0	0	0	0	0
2017-10-28	0	0	0	0	0	0
2017-10-29	0	0	0	0	0	0
2017-10-30	0	0	0	0	0	0
2017-10-31	0	0	0	0	0	0
2017-11-01	0	0	0	0	0	0
2017-11-02	2	0.0045045	0	0	0	0
2017-11-03	0	0	0	0	0	0
2017-11-04	1	0.00225225	0	0	0	0
2017-11-05	0	0	0	0	0	0
2017-11-06	2	0.0045045	0	0	0	0
2017-11-07	1	0.00225225	0	0	0	0
2017-11-08	0	0	0	0	0	0
2017-11-09	0	0	0	0	0	0
2017-11-10	0	0	0	0	0	0
2017-11-11	0	0	0	0	0	0
2017-11-12	0	0	0	0	0	0
2017-11-13	0	0	0	0	0	0
2017-11-14	0	0	0	0	0	0
2017-11-15	0	0	0	0	0	0
2017-11-16	0	0	0	0	0	0
2017-11-17	0	0	0	0	0	0
2017-11-18	0	0	0	0	0	0
2017-11-19	0	0	0	0	0	0
2017-11-20	0	0	0	0	0	0
2017-11-21	0	0	0	0	0	0
2017-11-22	0	0	0	0	0	0
2017-11-23	0	0	0	0	0	0
2017-11-24	0	0	0	0	0	0
2017-11-25	0	0	0	0	0	0
2017-11-26	0	0	0	0	0	0
2017-11-27	0	0	0	0	0	0
2017-11-28	0	0	0	0	0	0
2017-11-29	0	0	0	0	0	0
2017-11-30	0	0	0	0	0	0
2017-12-01	0	0	0	0	0	0
2017-12-02	0	0	0	0	0	0
2017-12-03	0	0	0	0	0	0
2017-12-04	0	0	0	0	0	0
2017-12-05	0	0	0	0	0	0
2017-12-06	0	0	0	0	0	0
2017-12-07	0	0	0	0	0	0
2017-12-08	0	0	0	0	0	0
2017-12-09	0	0	0	0	0	0
2017-12-10	0	0	0	0	0	0
2017-12-11	0	0	0	0	0	0
2017-12-12	0	0	0	0	0	0
2017-12-13	0	0	0	0	0	0
2017-12-14	0	0	0	0	0	0
2017-12-15	0	0	0	0	0	0
2017-12-16	0	0	0	0	0	0
2017-12-17	0	0	0	0	0	0
2017-12-18	0	0	0	0	0	0
2017-12-19	1	0.00225225	0	0	0	0
2017-12-20	0	0	0	0	0	0
2017-12-21	0	0	0	0	0	0
2017-12-22	0	0	0	0	0	0
2017-12-23	2	0.0045045	0	0	0	0
2017-12-24	0	0	0	0	0	0
2017-12-25	0	0	0	0	0	0
2017-12-26	0	0	0	0	0	0
2017-12-27	0	0	0	0	0	0
2017-12-28	0	0	0	0	0	0
2017-12-29	0	0	0	0	0	0
2017-12-30	0	0	0	0	0	0
2017-12-31	0	0	0	0	0	0
2018-01-01	0	0	0	0	0	0
2018-01-02	0	0	0	0	0	0
2018-01-03	0	0	0	0	0	0
2018-01-04	0	0	0	0	0	0
2018-01-05	1	0.00225225	0	0	0	0
2018-01-06	1	0.00225225	0	0	0	0
2018-01-07	0	0	0	0	0	0
2018-01-08	0	0	0	0	0	0
2018-01-09	0	0	0	0	0	0
2018-01-10	0	0	0	0	0	0
2018-01-11	1	0.00225225	0	0	0	0
2018-01-12	0	0	0	0	0	0
2018-01-13	0	0	0	0	0	0
2018-01-14	0	0	0	0	0	0
2018-01-15	0	0	0	0	0	0
2018-01-16	0	0	0	0	0	0
2018-01-17	0	0	0	0	0	0
2018-01-18	0	0	0	0	0	0
2018-01-19	0	0	0	0	0	0
2018-01-20	0	0	0	0	0	0
2018-01-21	0	0	0	0	0	0
2018-01-22	0	0	0	0	0	0
2018-01-23	0	0	0	0	0	0
2018-01-24	0	0	0	0	0	0
2018-01-25	0	0	0	0	0	0
2018-01-26	0	0	0	0	0	0
2018-01-27	0	0	0	0	0	0
2018-01-28	0	0	0	0	0	0
2018-01-29	0	0	0	0	0	0
2018-01-30	0	0	0	0	0	0
2018-01-31	0	0	0	0	0	0
2018-02-01	0	0	0	0	0	0
2018-02-02	0	0	0	0	0	0
2018-02-03	0	0	0	0	0	0
2018-02-04	0	0	0	0	0	0
2018-02-05	0	0	0	0	0	0
2018-02-06	0	0	0	0	0	0
2018-02-07	0	0	0	0	0	0
2018-02-08	0	0	0	0	0	0
2018-02-09	0	0	0	0	0	0
2018-02-10	0	0	0	0	0	0
2018-02-11	0	0	0	0	0	0
2018-02-12	0	0	0	0	0	0
2018-02-13	0	0	0	0	0	0
2018-02-14	0	0	0	0	0	0
2018-02-15	0	0	0	0	0	0
2018-02-16	0	0	0	0	0	0
2018-02-17	0	0	0	0	0	0
2018-02-18	0	0	0	0	0	0
2018-02-19	0	0	0	0	0	0
2018-02-20	0	0	0	0	0	0
2018-02-21	0	0	0	0	0	0
2018-02-22	0	0	0	0	0	0
2018-02-23	1	0.00225225	0	0	0	0
2018-02-24	0	0	0	0	0	0
2018-02-25	0	0	0	0	0	0
2018-02-26	0	0	0	0	0	0
2018-02-27	0	0	0	0	0	0
2018-02-28	0	0	0	0	0	0
2018-03-01	0	0	0	0	0	0
2018-03-02	0	0	0	0	0	0
2018-03-03	0	0	0	0	0	0
2018-03-04	0	0	0	0	0	0
2018-03-05	0	0	0	0	0	0
2018-03-06	0	0	0	0	0	0
2018-03-07	1	0.00225225	0	0	0	0
2018-03-08	0	0	0	0	0	0
2018-03-09	0	0	0	0	0	0
2018-03-10	0	0	0	0	0	0
2018-03-11	0	0	0	0	0	0
2018-03-12	1	0.00225225	0	0	0	0
2018-03-13	0	0	0	0	0	0
2018-03-14	0	0	0	0	0	0
2018-03-15	0	0	0	0	0	0
2018-03-16	0	0	0	0	0	0
2018-03-17	0	0	0	0	0	0
2018-03-18	0	0	0	0	0	0
2018-03-19	0	0	0	0	0	0
2018-03-20	1	0.00225225	0	0	0	0
2018-03-21	0	0	0	0	0	0
2018-03-22	0	0	0	0	0	0
2018-03-23	0	0	0	0	0	0
2018-03-24	0	0	0	0	0	0
2018-03-25	0	0	0	0	0	0
2018-03-26	0	0	0	0	0	0
2018-03-27	0	0	0	0	0	0
2018-03-28	0	0	0	0	0	0
2018-03-29	0	0	0	0	0	0
2018-03-30	0	0	0	0	0	0
2018-03-31	0	0	0	0	0	0
2018-04-01	0	0	0	0	0	0
2018-04-02	0	0	0	0	0	0
2018-04-03	0	0	0	0	0	0
2018-04-04	0	0	0	0	0	0
2018-04-05	0	0	0	0	0	0
2018-04-06	0	0	0	0	0	0
2018-04-07	0	0	0	0	0	0
2018-04-08	0	0	0	0	0	0
2018-04-09	0	0	0	0	0	0
2018-04-10	0	0	0	0	0	0
2018-04-11	0	0	0	0	0	0
2018-04-12	0	0	0	0	0	0
2018-04-13	0	0	0	0	0	0
2018-04-14	0	0	0	0	0	0
2018-04-15	0	0	0	0	0	0
2018-04-16	1	0.00225225	0	0	0	0
2018-04-17	0	0	0	0	0	0
2018-04-18	0	0	0	0	0	0
2018-04-19	0	0	0	0	0	0
2018-04-20	0	0	0	0	0	0
2018-04-21	0	0	0	0	0	0
2018-04-22	0	0	0	0	0	0
2018-04-23	0	0	0	0	0	0
2018-04-24	0	0	0	0	0	0
2018-04-25	0	0	0	0	0	0
2018-04-26	0	0	0	0	0	0
2018-04-27	0	0	0	0	0	0
2018-04-28	0	0	0	0	0	0
2018-04-29	0	0	0	0	0	0
2018-04-30	0	0	0	0	0	0
2018-05-01	0	0	0	0	0	0
2018-05-02	0	0	0	0	0	0
2018-05-03	2	0.0045045	0	0	0	0
2018-05-04	0	0	0	0	0	0
2018-05-05	0	0	0	0	0	0
2018-05-06	0	0	0	0	0	0
2018-05-07	0	0	0	0	0	0
2018-05-08	0	0	0	0	0	0
2018-05-09	0	0	0	0	0	0
2018-05-10	0	0	0	0	0	0
2018-05-11	0	0	0	0	0	0
2018-05-12	0	0	0	0	0	0
2018-05-13	0	0	0	0	0	0
2018-05-14	0	0	0	0	0	0
2018-05-15	0	0	0	0	0	0
2018-05-16	0	0	0	0	0	0
2018-05-17	0	0	0	0	0	0
2018-05-18	0	0	0	0	0	0
2018-05-19	0	0	0	0	0	0
2018-05-20	0	0	0	0	0	0
2018-05-21	0	0	0	0	0	0
2018-05-22	0	0	0	0	0	0
2018-05-23	0	0	0	0	0	0
2018-05-24	0	0	0	0	0	0
2018-05-25	0	0	0	0	0	0
2018-05-26	0	0	0	0	0	0
2018-05-27	0	0	0	0	0	0
2018-05-28	0	0	0	0	0	0
2018-05-29	0	0	0	0	0	0
2018-05-30	0	0	0	0	0	0
2018-05-31	0	0	0	0	0	0
2018-06-01	0	0	0	0	0	0
2018-06-02	0	0	0	0	0	0
2018-06-03	0	0	0	0	0	0
2018-06-04	0	0	0	0	0	0
2018-06-05	0	0	0	0	0	0
2018-06-06	0	0	0	0	0	0
2018-06-07	0	0	0	0	0	0
2018-06-08	0	0	0	0	0	0
2018-06-09	0	0	0	0	0	0
2018-06-10	0	0	0	0	0	0
2018-06-11	0	0	0	0	0	0
2018-06-12	0	0	0	0	0	0
2018-06-13	0	0	0	0	0	0
2018-06-14	0	0	0	0	0	0
2018-06-15	0	0	0	0	0	0
2018-06-16	0	0	0	0	0	0
2018-06-17	0	0	0	0	0	0
2018-06-18	0	0	0	0	0	0
2018-06-19	0	0	0	0	0	0
2018-06-20	0	0	0	0	0	0
2018-06-21	0	0	0	0	0	0
2018-06-22	0	0	0	0	0	0
2018-06-23	0	0	0	0	0	0
2018-06-24	0	0	0	0	0	0
2018-06-25	0	0	0	0	0	0
2018-06-26	0	0	0	0	0	0
2018-06-27	1	0.00225225	0	0	0	0
2018-06-28	0	0	0	0	0	0
2018-06-29	0	0	0	0	0	0
2018-06-30	1	0.00225225	0	0	0	0
2018-07-01	0	0	0	0	0	0
2018-07-02	0	0	0	0	0	0
2018-07-03	0	0	0	0	0	0
2018-07-04	0	0	0	0	0	0
2018-07-05	0	0	0	0	0	0
2018-07-06	0	0	0	0	0	0
2018-07-07	0	0	0	0	0	0
2018-07-08	0	0	0	0	0	0
2018-07-09	0	0	0	0	0	0
2018-07-10	0	0	0	0	0	0
2018-07-11	0	0	0	0	0	0
2018-07-12	0	0	0	0	0	0
2018-07-13	0	0	0	0	0	0
2018-07-14	0	0	0	0	0	0
2018-07-15	0	0	0	0	0	0
2018-07-16	0	0	0	0	0	0
2018-07-17	0	0	0	0	0	0
2018-07-18	0	0	0	0	0	0
2018-07-19	0	0	0	0	0	0
2018-07-20	1	0.00225225	0	0	0	0
2018-07-21	2	0.0045045	0	0	0	0
2018-07-22	0	0	0	0	0	0
2018-07-23	0	0	0	0	0	0
2018-07-24	0	0	0	0	0	0
2018-07-25	0	0	0	0	0	0
2018-07-26	0	0	0	0	0	0
2018-07-27	0	0	0	0	0	0
2018-07-28	0	0	0	0	0	0
2018-07-29	0	0	0	0	0	0
2018-07-30	0	0	0	0	0	0
2018-07-31	0	0	0	0	0	0
2018-08-01	0	0	0	0	0	0
2018-08-02	0	0	0	0	0	0
2018-08-03	1	0.00225225	0	0	0	0
2018-08-04	0	0	0	0	0	0
2018-08-05	0	0	0	0	0	0
2018-08-06	0	0	0	0	0	0
2018-08-07	0	0	0	0	0	0
2018-08-08	0	0	0	0	0	0
2018-08-09	0	0	0	0	0	0
2018-08-10	0	0	0	0	0	0
2018-08-11	0	0	0	0	0	0
2018-08-12	0	0	0	0	0	0
2018-08-13	0	0	0	0	0	0
2018-08-14	0	0	0	0	0	0
2018-08-15	1	0.00225225	0	0	0	0
2018-08-16	0	0	0	0	0	0
2018-08-17	0	0	0	0	0	0
2018-08-18	0	0	0	0	0	0
2018-08-19	0	0	0	0	0	0
2018-08-20	0	0	0	0	0	0
2018-08-21	0	0	0	0	0	0
2018-08-22	0	0	0	0	0	0
2018-08-23	0	0	0	0	0	0
2018-08-24	0	0	0	0	0	0
2018-08-25	0	0	0	0	0	0
2018-08-26	0	0	0	0	0	0
2018-08-27	1	0.00225225	0	0	0	0
2018-08-28	0	0	0	0	0	0
2018-08-29	1	0.00225225	0	0	0	0
2018-08-30	0	0	0	0	0	0
2018-08-31	0	0	0	0	0	0
2018-09-01	0	0	0	0	0	0
2018-09-02	0	0	0	0	0	0
2018-09-03	1	0.00225225	0	0	0	0
2018-09-04	0	0	0	0	0	0
2018-09-05	0	0	0	0	0	0
2018-09-06	0	0	0	0	0	0
2018-09-07	1	0.00225225	0	0	0	0
2018-09-08	0	0	0	0	0	0
2018-09-09	0	0	0	0	0	0
2018-09-10	1	0.00225225	0	0	0	0
2018-09-11	0	0	0	0	0	0
2018-09-12	0	0	0	0	0	0
2018-09-13	0	0	0	0	0	0
2018-09-14	2	0.0045045	0	0	0	0
2018-09-15	1	0.00225225	0	0	0	0
2018-09-16	0	0	0	0	0	0
2018-09-17	0	0	0	0	0	0
2018-09-18	0	0	0	0	0	0
2018-09-19	0	0	0	0	0	0
2018-09-20	0	0	0	0	0	0
2018-09-21	0	0	0	0	0	0
2018-09-22	0	0	0	0	0	0
2018-09-23	0	0	0	0	0	0
2018-09-24	0	0	0	0	0	0
2018-09-25	1	0.00225225	0	0	0	0
2018-09-26	1	0.00225225	0	0	0	0
2018-09-27	0	0	0	0	0	0
2018-09-28	0	0	0	0	0	0
2018-09-29	0	0	0	0	0	0
2018-09-30	0	0	0	0	0	0
2018-10-01	0	0	0	0	0	0
2018-10-02	0	0	0	0	0	0
2018-10-03	0	0	0	0	0	0
2018-10-04	0	0	0	0	0	0
2018-10-05	1	0.00225225	0	0	0	0
2018-10-06	0	0	0	0	0	0
2018-10-07	0	0	0	0	0	0
2018-10-08	3	0.00675676	0	0	0	0
2018-10-09	0	0	0	0	0	0
2018-10-10	0	0	0	0	0	0
2018-10-11	0	0	0	0	0	0
2018-10-12	0	0	0	0	0	0
2018-10-13	0	0	0	0	0	0
2018-10-14	0	0	0	0	0	0
2018-10-15	0	0	0	0	0	0
2018-10-16	0	0	0	0	0	0
2018-10-17	0	0	0	0	0	0
2018-10-18	0	0	0	0	0	0
2018-10-19	1	0.00225225	0	0	0	0
2018-10-20	0	0	0	0	0	0
2018-10-21	0	0	0	0	0	0
2018-10-22	1	0.00225225	0	0	0	0
2018-10-23	1	0.00225225	0	0	0	0
2018-10-24	3	0.00675676	0	0	0	0
2018-10-25	3	0.00675676	0	0	0	0
2018-10-26	2	0.0045045	0	0	0	0
2018-10-27	2	0.0045045	0	0	0	0
2018-10-28	0	0	0	0	0	0
2018-10-29	9	0.0202703	0	0	0	0
2018-10-30	2	0.0045045	0	0	0	0
2018-10-31	0	0	0	0	0	0
2018-11-01	0	0	0	0	0	0
2018-11-02	1	0.00225225	0	0	0	0
2018-11-03	0	0	0	0	0	0
2018-11-04	0	0	0	0	0	0
2018-11-05	0	0	0	0	0	0
2018-11-06	0	0	0	0	0	0
2018-11-07	0	0	0	0	0	0
2018-11-08	0	0	0	0	0	0
2018-11-09	0	0	0	0	0	0
2018-11-10	0	0	0	0	0	0
2018-11-11	0	0	0	0	0	0
2018-11-12	1	0.00225225	0	0	0	0
2018-11-13	0	0	0	0	0	0
2018-11-14	0	0	0	0	0	0
2018-11-15	0	0	0	0	0	0
2018-11-16	0	0	0	0	0	0
2018-11-17	0	0	0	0	0	0
2018-11-18	0	0	0	0	0	0
2018-11-19	0	0	0	0	0	0
2018-11-20	0	0	0	0	0	0
2018-11-21	0	0	0	0	0	0
2018-11-22	0	0	0	0	0	0
2018-11-23	0	0	0	0	0	0
2018-11-24	0	0	0	0	1	0.00243902
2018-11-25	0	0	0	0	0	0
2018-11-26	0	0	0	0	0	0
2018-11-27	0	0	0	0	0	0
2018-11-28	0	0	0	0	0	0
2018-11-29	0	0	0	0	0	0
2018-11-30	0	0	0	0	0	0
2018-12-01	0	0	0	0	0	0
2018-12-02	0	0	0	0	0	0
2018-12-03	1	0.00225225	0	0	1	0.00243902
2018-12-04	0	0	0	0	0	0
2018-12-05	0	0	0	0	0	0
2018-12-06	0	0	0	0	0	0
2018-12-07	1	0.00225225	0	0	0	0
2018-12-08	0	0	0	0	0	0
2018-12-09	0	0	0	0	0	0
2018-12-10	0	0	0	0	0	0
2018-12-11	0	0	0	0	0	0
2018-12-12	0	0	0	0	0	0
2018-12-13	1	0.00225225	0	0	0	0
2018-12-14	0	0	0	0	0	0
2018-12-15	0	0	0	0	0	0
2018-12-16	0	0	0	0	0	0
2018-12-17	0	0	0	0	0	0
2018-12-18	0	0	0	0	0	0
2018-12-19	0	0	0	0	0	0
2018-12-20	0	0	0	0	0	0
2018-12-21	1	0.00225225	0	0	0	0
2018-12-22	0	0	0	0	0	0
2018-12-23	0	0	0	0	0	0
2018-12-24	0	0	0	0	0	0
2018-12-25	0	0	0	0	0	0
2018-12-26	0	0	0	0	0	0
2018-12-27	0	0	0	0	0	0
2018-12-28	0	0	0	0	0	0
2018-12-29	0	0	0	0	0	0
2018-12-30	0	0	0	0	0	0
2018-12-31	0	0	0	0	0	0
2019-01-01	0	0	0	0	0	0
2019-01-02	0	0	0	0	0	0
2019-01-03	0	0	0	0	0	0
2019-01-04	0	0	0	0	0	0
2019-01-05	0	0	0	0	0	0
2019-01-06	0	0	0	0	0	0
2019-01-07	0	0	0	0	0	0
2019-01-08	0	0	0	0	0	0
2019-01-09	0	0	0	0	0	0
2019-01-10	0	0	0	0	0	0
2019-01-11	0	0	0	0	0	0
2019-01-12	1	0.00225225	0	0	0	0
2019-01-13	0	0	0	0	0	0
2019-01-14	0	0	0	0	0	0
2019-01-15	0	0	0	0	0	0
2019-01-16	0	0	0	0	0	0
2019-01-17	0	0	1	0.000294031	0	0
2019-01-18	0	0	0	0	0	0
2019-01-19	0	0	5	0.00147016	0	0
2019-01-20	0	0	0	0	0	0
2019-01-21	0	0	0	0	0	0
2019-01-22	0	0	2	0.000588062	0	0
2019-01-23	0	0	0	0	0	0
2019-01-24	1	0.00225225	6	0.00176419	1	0.00243902
2019-01-25	0	0	6	0.00176419	0	0
2019-01-26	0	0	5	0.00147016	0	0
2019-01-27	0	0	0	0	0	0
2019-01-28	2	0.0045045	0	0	0	0
2019-01-29	1	0.00225225	1	0.000294031	0	0
2019-01-30	0	0	0	0	0	0
2019-01-31	1	0.00225225	1	0.000294031	0	0
2019-02-01	1	0.00225225	4	0.00117612	0	0
2019-02-02	0	0	5	0.00147016	0	0
2019-02-03	0	0	0	0	0	0
2019-02-04	1	0.00225225	1	0.000294031	0	0
2019-02-05	1	0.00225225	0	0	0	0
2019-02-06	0	0	1	0.000294031	0	0
2019-02-07	0	0	0	0	0	0
2019-02-08	0	0	1	0.000294031	0	0
2019-02-09	2	0.0045045	1	0.000294031	0	0
2019-02-10	0	0	0	0	0	0
2019-02-11	0	0	2	0.000588062	0	0
2019-02-12	0	0	3	0.000882094	0	0
2019-02-13	0	0	2	0.000588062	0	0
2019-02-14	0	0	2	0.000588062	0	0
2019-02-15	0	0	2	0.000588062	0	0
2019-02-16	0	0	2	0.000588062	0	0
2019-02-17	0	0	0	0	0	0
2019-02-18	0	0	2	0.000588062	0	0
2019-02-19	1	0.00225225	1	0.000294031	0	0
2019-02-20	0	0	0	0	0	0
2019-02-21	0	0	1	0.000294031	0	0
2019-02-22	0	0	2	0.000588062	0	0
2019-02-23	0	0	3	0.000882094	0	0
2019-02-24	0	0	0	0	0	0
2019-02-25	1	0.00225225	2	0.000588062	0	0
2019-02-26	2	0.0045045	1	0.000294031	0	0
2019-02-27	0	0	1	0.000294031	0	0
2019-02-28	0	0	3	0.000882094	0	0
2019-03-01	0	0	5	0.00147016	0	0
2019-03-02	0	0	10	0.00294031	0	0
2019-03-03	0	0	0	0	0	0
2019-03-04	0	0	4	0.00117612	0	0
2019-03-05	0	0	1	0.000294031	0	0
2019-03-06	0	0	3	0.000882094	0	0
2019-03-07	0	0	1	0.000294031	0	0
2019-03-08	0	0	0	0	0	0
2019-03-09	0	0	7	0.00205822	0	0
2019-03-10	0	0	0	0	0	0
2019-03-11	0	0	3	0.000882094	0	0
2019-03-12	0	0	1	0.000294031	0	0
2019-03-13	0	0	4	0.00117612	0	0
2019-03-14	0	0	6	0.00176419	0	0
2019-03-15	0	0	11	0.00323434	0	0
2019-03-16	1	0.00225225	21	0.00617465	0	0
2019-03-17	0	0	0	0	0	0
2019-03-18	2	0.0045045	8	0.00235225	0	0
2019-03-19	0	0	4	0.00117612	0	0
2019-03-20	0	0	5	0.00147016	0	0
2019-03-21	0	0	3	0.000882094	0	0
2019-03-22	0	0	8	0.00235225	0	0
2019-03-23	0	0	8	0.00235225	1	0.00243902
2019-03-24	0	0	0	0	0	0
2019-03-25	1	0.00225225	8	0.00235225	0	0
2019-03-26	0	0	5	0.00147016	0	0
2019-03-27	0	0	3	0.000882094	0	0
2019-03-28	0	0	7	0.00205822	0	0
2019-03-29	0	0	6	0.00176419	0	0
2019-03-30	0	0	9	0.00264628	0	0
2019-03-31	0	0	0	0	0	0
2019-04-01	0	0	9	0.00264628	0	0
2019-04-02	0	0	2	0.000588062	0	0
2019-04-03	0	0	4	0.00117612	0	0
2019-04-04	0	0	6	0.00176419	0	0
2019-04-05	0	0	6	0.00176419	0	0
2019-04-06	1	0.00225225	7	0.00205822	0	0
2019-04-07	0	0	0	0	0	0
2019-04-08	0	0	6	0.00176419	0	0
2019-04-09	0	0	11	0.00323434	0	0
2019-04-10	0	0	4	0.00117612	0	0
2019-04-11	0	0	5	0.00147016	1	0.00243902
2019-04-12	2	0.0045045	6	0.00176419	1	0.00243902
2019-04-13	0	0	12	0.00352837	0	0
2019-04-14	0	0	0	0	0	0
2019-04-15	0	0	6	0.00176419	1	0.00243902
2019-04-16	1	0.00225225	4	0.00117612	4	0.0097561
2019-04-17	0	0	2	0.000588062	1	0.00243902
2019-04-18	0	0	12	0.00352837	1	0.00243902
2019-04-19	0	0	0	0	0	0
2019-04-20	1	0.00225225	11	0.00323434	2	0.00487805
2019-04-21	0	0	0	0	0	0
2019-04-22	0	0	0	0	0	0
2019-04-23	0	0	9	0.00264628	0	0
2019-04-24	0	0	3	0.000882094	2	0.00487805
2019-04-25	0	0	3	0.000882094	0	0
2019-04-26	0	0	7	0.00205822	0	0
2019-04-27	0	0	10	0.00294031	2	0.00487805
2019-04-28	0	0	0	0	0	0
2019-04-29	0	0	8	0.00235225	2	0.00487805
2019-04-30	0	0	4	0.00117612	0	0
2019-05-01	0	0	0	0	0	0
2019-05-02	0	0	2	0.000588062	0	0
2019-05-03	0	0	6	0.00176419	1	0.00243902
2019-05-04	2	0.0045045	13	0.00382241	0	0
2019-05-05	0	0	0	0	0	0
2019-05-06	0	0	7	0.00205822	0	0
2019-05-07	0	0	7	0.00205822	0	0
2019-05-08	0	0	8	0.00235225	0	0
2019-05-09	0	0	3	0.000882094	0	0
2019-05-10	0	0	9	0.00264628	0	0
2019-05-11	0	0	13	0.00382241	0	0
2019-05-12	0	0	0	0	0	0
2019-05-13	0	0	4	0.00117612	0	0
2019-05-14	0	0	3	0.000882094	0	0
2019-05-15	1	0.00225225	5	0.00147016	2	0.00487805
2019-05-16	0	0	12	0.00352837	1	0.00243902
2019-05-17	0	0	7	0.00205822	0	0
2019-05-18	0	0	2	0.000588062	0	0
2019-05-19	0	0	0	0	0	0
2019-05-20	1	0.00225225	6	0.00176419	0	0
2019-05-21	0	0	3	0.000882094	0	0
2019-05-22	0	0	4	0.00117612	1	0.00243902
2019-05-23	0	0	7	0.00205822	0	0
2019-05-24	0	0	12	0.00352837	1	0.00243902
2019-05-25	0	0	23	0.00676272	1	0.00243902
2019-05-26	0	0	0	0	0	0
2019-05-27	0	0	20	0.00588062	2	0.00487805
2019-05-28	1	0.00225225	19	0.00558659	0	0
2019-05-29	0	0	16	0.0047045	0	0
2019-05-30	0	0	0	0	0	0
2019-05-31	1	0.00225225	5	0.00147016	0	0
2019-06-01	0	0	10	0.00294031	1	0.00243902
2019-06-02	0	0	0	0	0	0
2019-06-03	0	0	5	0.00147016	0	0
2019-06-04	0	0	6	0.00176419	1	0.00243902
2019-06-05	0	0	10	0.00294031	0	0
2019-06-06	1	0.00225225	12	0.00352837	0	0
2019-06-07	0	0	12	0.00352837	0	0
2019-06-08	1	0.00225225	11	0.00323434	0	0
2019-06-09	0	0	0	0	0	0
2019-06-10	0	0	0	0	0	0
2019-06-11	0	0	7	0.00205822	1	0.00243902
2019-06-12	2	0.0045045	8	0.00235225	2	0.00487805
2019-06-13	2	0.0045045	8	0.00235225	0	0
2019-06-14	0	0	4	0.00117612	0	0
2019-06-15	2	0.0045045	13	0.00382241	1	0.00243902
2019-06-16	0	0	0	0	0	0
2019-06-17	0	0	8	0.00235225	0	0
2019-06-18	0	0	8	0.00235225	1	0.00243902
2019-06-19	1	0.00225225	9	0.00264628	0	0
2019-06-20	2	0.0045045	3	0.000882094	0	0
2019-06-21	3	0.00675676	8	0.00235225	0	0
2019-06-22	4	0.00900901	18	0.00529256	1	0.00243902
2019-06-23	0	0	0	0	0	0
2019-06-24	7	0.0157658	11	0.00323434	0	0
2019-06-25	3	0.00675676	5	0.00147016	0	0
2019-06-26	2	0.0045045	10	0.00294031	0	0
2019-06-27	2	0.0045045	4	0.00117612	0	0
2019-06-28	1	0.00225225	6	0.00176419	0	0
2019-06-29	2	0.0045045	35	0.0102911	1	0.00243902
2019-06-30	0	0	0	0	0	0
2019-07-01	1	0.00225225	11	0.00323434	0	0
2019-07-02	0	0	2	0.000588062	0	0
2019-07-03	0	0	2	0.000588062	0	0
2019-07-04	0	0	7	0.00205822	0	0
2019-07-05	2	0.0045045	10	0.00294031	0	0
2019-07-06	1	0.00225225	13	0.00382241	0	0
2019-07-07	0	0	0	0	0	0
2019-07-08	1	0.00225225	1	0.000294031	1	0.00243902
2019-07-09	0	0	7	0.00205822	1	0.00243902
2019-07-10	0	0	4	0.00117612	0	0
2019-07-11	2	0.0045045	6	0.00176419	0	0
2019-07-12	0	0	8	0.00235225	0	0
2019-07-13	2	0.0045045	11	0.00323434	0	0
2019-07-14	0	0	0	0	0	0
2019-07-15	0	0	7	0.00205822	1	0.00243902
2019-07-16	0	0	5	0.00147016	2	0.00487805
2019-07-17	0	0	8	0.00235225	0	0
2019-07-18	0	0	3	0.000882094	0	0
2019-07-19	0	0	9	0.00264628	0	0
2019-07-20	1	0.00225225	12	0.00352837	0	0
2019-07-21	0	0	0	0	0	0
2019-07-22	2	0.0045045	8	0.00235225	2	0.00487805
2019-07-23	1	0.00225225	7	0.00205822	0	0
2019-07-24	0	0	7	0.00205822	0	0
2019-07-25	0	0	2	0.000588062	0	0
2019-07-26	0	0	14	0.00411644	1	0.00243902
2019-07-27	1	0.00225225	12	0.00352837	0	0
2019-07-28	0	0	0	0	0	0
2019-07-29	0	0	9	0.00264628	1	0.00243902
2019-07-30	0	0	6	0.00176419	1	0.00243902
2019-07-31	2	0.0045045	8	0.00235225	1	0.00243902
2019-08-01	0	0	7	0.00205822	0	0
2019-08-02	0	0	9	0.00264628	1	0.00243902
2019-08-03	1	0.00225225	10	0.00294031	1	0.00243902
2019-08-04	0	0	0	0	0	0
2019-08-05	3	0.00675676	9	0.00264628	1	0.00243902
2019-08-06	0	0	5	0.00147016	2	0.00487805
2019-08-07	0	0	4	0.00117612	1	0.00243902
2019-08-08	0	0	5	0.00147016	1	0.00243902
2019-08-09	0	0	3	0.000882094	0	0
2019-08-10	0	0	10	0.00294031	0	0
2019-08-11	0	0	0	0	0	0
2019-08-12	2	0.0045045	5	0.00147016	0	0
2019-08-13	1	0.00225225	3	0.000882094	1	0.00243902
2019-08-14	1	0.00225225	15	0.00441047	1	0.00243902
2019-08-15	1	0.00225225	2	0.000588062	1	0.00243902
2019-08-16	0	0	9	0.00264628	1	0.00243902
2019-08-17	0	0	6	0.00176419	1	0.00243902
2019-08-18	0	0	0	0	0	0
2019-08-19	2	0.0045045	6	0.00176419	3	0.00731707
2019-08-20	0	0	9	0.00264628	0	0
2019-08-21	0	0	10	0.00294031	0	0
2019-08-22	1	0.00225225	2	0.000588062	0	0
2019-08-23	0	0	8	0.00235225	0	0
2019-08-24	0	0	11	0.00323434	3	0.00731707
2019-08-25	0	0	0	0	0	0
2019-08-26	0	0	4	0.00117612	0	0
2019-08-27	1	0.00225225	5	0.00147016	0	0
2019-08-28	0	0	3	0.000882094	0	0
2019-08-29	0	0	5	0.00147016	0	0
2019-08-30	0	0	3	0.000882094	0	0
2019-08-31	1	0.00225225	7	0.00205822	0	0
2019-09-01	0	0	0	0	0	0
2019-09-02	1	0.00225225	2	0.000588062	1	0.00243902
2019-09-03	0	0	4	0.00117612	0	0
2019-09-04	0	0	7	0.00205822	0	0
2019-09-05	1	0.00225225	7	0.00205822	0	0
2019-09-06	0	0	7	0.00205822	1	0.00243902
2019-09-07	0	0	7	0.00205822	0	0
2019-09-08	0	0	0	0	0	0
2019-09-09	1	0.00225225	9	0.00264628	0	0
2019-09-10	0	0	6	0.00176419	0	0
2019-09-11	1	0.00225225	8	0.00235225	0	0
2019-09-12	3	0.00675676	8	0.00235225	3	0.00731707
2019-09-13	1	0.00225225	12	0.00352837	1	0.00243902
2019-09-14	1	0.00225225	12	0.00352837	2	0.00487805
2019-09-15	0	0	0	0	0	0
2019-09-16	2	0.0045045	11	0.00323434	0	0
2019-09-17	1	0.00225225	13	0.00382241	2	0.00487805
2019-09-18	0	0	5	0.00147016	1	0.00243902
2019-09-19	3	0.00675676	20	0.00588062	1	0.00243902
2019-09-20	2	0.0045045	32	0.009409	2	0.00487805
2019-09-21	0	0	31	0.00911497	6	0.0146341
2019-09-22	0	0	0	0	0	0
2019-09-23	1	0.00225225	18	0.00529256	1	0.00243902
2019-09-24	1	0.00225225	11	0.00323434	0	0
2019-09-25	0	0	13	0.00382241	0	0
2019-09-26	0	0	11	0.00323434	1	0.00243902
2019-09-27	0	0	17	0.00499853	0	0
2019-09-28	2	0.0045045	18	0.00529256	2	0.00487805
2019-09-29	0	0	0	0	0	0
2019-09-30	0	0	9	0.00264628	0	0
2019-10-01	0	0	8	0.00235225	4	0.0097561
2019-10-02	0	0	14	0.00411644	0	0
2019-10-03	0	0	0	0	0	0
2019-10-04	0	0	10	0.00294031	4	0.0097561
2019-10-05	2	0.0045045	15	0.00441047	2	0.00487805
2019-10-06	0	0	0	0	0	0
2019-10-07	0	0	10	0.00294031	7	0.0170732
2019-10-08	0	0	9	0.00264628	23	0.0560976
2019-10-09	0	0	7	0.00205822	11	0.0268293
2019-10-10	1	0.00225225	12	0.00352837	10	0.0243902
2019-10-11	0	0	6	0.00176419	8	0.0195122
2019-10-12	0	0	5	0.00147016	10	0.0243902
2019-10-13	0	0	0	0	0	0
2019-10-14	0	0	6	0.00176419	5	0.0121951
2019-10-15	0	0	9	0.00264628	5	0.0121951
2019-10-16	1	0.00225225	9	0.00264628	3	0.00731707
2019-10-17	1	0.00225225	3	0.000882094	1	0.00243902
2019-10-18	0	0	4	0.00117612	0	0
2019-10-19	0	0	15	0.00441047	5	0.0121951
2019-10-20	0	0	0	0	0	0
2019-10-21	0	0	11	0.00323434	2	0.00487805
2019-10-22	0	0	4	0.00117612	1	0.00243902
2019-10-23	0	0	6	0.00176419	2	0.00487805
2019-10-24	0	0	3	0.000882094	3	0.00731707
2019-10-25	0	0	9	0.00264628	1	0.00243902
2019-10-26	1	0.00225225	11	0.00323434	4	0.0097561
2019-10-27	0	0	0	0	0	0
2019-10-28	0	0	5	0.00147016	0	0
2019-10-29	1	0.00225225	9	0.00264628	1	0.00243902
2019-10-30	0	0	1	0.000294031	4	0.0097561
2019-10-31	0	0	10	0.00294031	1	0.00243902
2019-11-01	0	0	5	0.00147016	3	0.00731707
2019-11-02	0	0	12	0.00352837	2	0.00487805
2019-11-03	0	0	0	0	0	0
2019-11-04	0	0	4	0.00117612	3	0.00731707
2019-11-05	0	0	9	0.00264628	1	0.00243902
2019-11-06	0	0	7	0.00205822	2	0.00487805
2019-11-07	0	0	10	0.00294031	1	0.00243902
2019-11-08	0	0	6	0.00176419	1	0.00243902
2019-11-09	0	0	4	0.00117612	3	0.00731707
2019-11-10	0	0	0	0	0	0
2019-11-11	2	0.0045045	10	0.00294031	2	0.00487805
2019-11-12	0	0	1	0.000294031	0	0
2019-11-13	0	0	3	0.000882094	1	0.00243902
2019-11-14	0	0	4	0.00117612	1	0.00243902
2019-11-15	0	0	5	0.00147016	0	0
2019-11-16	0	0	12	0.00352837	4	0.0097561
2019-11-17	0	0	0	0	0	0
2019-11-18	0	0	8	0.00235225	1	0.00243902
2019-11-19	1	0.00225225	5	0.00147016	1	0.00243902
2019-11-20	0	0	6	0.00176419	1	0.00243902
2019-11-21	2	0.0045045	8	0.00235225	5	0.0121951
2019-11-22	1	0.00225225	10	0.00294031	5	0.0121951
2019-11-23	2	0.0045045	11	0.00323434	4	0.0097561
2019-11-24	0	0	0	0	0	0
2019-11-25	0	0	6	0.00176419	1	0.00243902
2019-11-26	0	0	8	0.00235225	3	0.00731707
2019-11-27	4	0.00900901	11	0.00323434	0	0
2019-11-28	4	0.00900901	12	0.00352837	1	0.00243902
2019-11-29	5	0.0112613	25	0.00735078	3	0.00731707
2019-11-30	2	0.0045045	32	0.009409	5	0.0121951
2019-12-01	0	0	0	0	0	0
2019-12-02	3	0.00675676	15	0.00441047	3	0.00731707
2019-12-03	1	0.00225225	11	0.00323434	4	0.0097561
2019-12-04	0	0	6	0.00176419	1	0.00243902
2019-12-05	0	0	4	0.00117612	0	0
2019-12-06	1	0.00225225	8	0.00235225	1	0.00243902
2019-12-07	0	0	9	0.00264628	2	0.00487805
2019-12-08	0	0	0	0	0	0
2019-12-09	1	0.00225225	5	0.00147016	0	0
2019-12-10	1	0.00225225	4	0.00117612	1	0.00243902
2019-12-11	0	0	6	0.00176419	1	0.00243902
2019-12-12	0	0	7	0.00205822	1	0.00243902
2019-12-13	2	0.0045045	8	0.00235225	1	0.00243902
2019-12-14	0	0	8	0.00235225	2	0.00487805
2019-12-15	0	0	0	0	0	0
2019-12-16	3	0.00675676	8	0.00235225	1	0.00243902
2019-12-17	2	0.0045045	4	0.00117612	2	0.00487805
2019-12-18	0	0	5	0.00147016	0	0
2019-12-19	0	0	3	0.000882094	1	0.00243902
2019-12-20	0	0	5	0.00147016	0	0
2019-12-21	1	0.00225225	10	0.00294031	0	0
2019-12-22	0	0	0	0	0	0
2019-12-23	0	0	5	0.00147016	2	0.00487805
2019-12-24	0	0	9	0.00264628	1	0.00243902
2019-12-25	0	0	0	0	0	0
2019-12-26	0	0	0	0	0	0
2019-12-27	0	0	14	0.00411644	1	0.00243902
2019-12-28	1	0.00225225	20	0.00588062	1	0.00243902
2019-12-29	0	0	0	0	0	0
2019-12-30	0	0	19	0.00558659	3	0.00731707
2019-12-31	1	0.00225225	13	0.00382241	2	0.00487805
2020-01-01	0	0	0	0	0	0
2020-01-02	0	0	3	0.000882094	1	0.00243902
2020-01-03	0	0	8	0.00235225	0	0
2020-01-04	0	0	6	0.00176419	0	0
2020-01-05	0	0	0	0	0	0
2020-01-06	0	0	2	0.000588062	1	0.00243902
2020-01-07	0	0	8	0.00235225	1	0.00243902
2020-01-08	1	0.00225225	7	0.00205822	3	0.00731707
2020-01-09	0	0	5	0.00147016	0	0
2020-01-10	0	0	8	0.00235225	0	0
2020-01-11	1	0.00225225	12	0.00352837	0	0
2020-01-12	0	0	0	0	0	0
2020-01-13	0	0	12	0.00352837	0	0
2020-01-14	0	0	12	0.00352837	1	0.00243902
2020-01-15	0	0	11	0.00323434	1	0.00243902
2020-01-16	0	0	12	0.00352837	1	0.00243902
2020-01-17	3	0.00675676	7	0.00205822	2	0.00487805
2020-01-18	0	0	13	0.00382241	2	0.00487805
2020-01-19	0	0	0	0	0	0
2020-01-20	0	0	7	0.00205822	1	0.00243902
2020-01-21	0	0	10	0.00294031	0	0
2020-01-22	0	0	15	0.00441047	1	0.00243902
2020-01-23	0	0	7	0.00205822	0	0
2020-01-24	0	0	11	0.00323434	0	0
2020-01-25	1	0.00225225	14	0.00411644	1	0.00243902
2020-01-26	0	0	0	0	0	0
2020-01-27	0	0	9	0.00264628	1	0.00243902
2020-01-28	0	0	4	0.00117612	0	0
2020-01-29	0	0	9	0.00264628	3	0.00731707
2020-01-30	1	0.00225225	4	0.00117612	1	0.00243902
2020-01-31	0	0	8	0.00235225	0	0
2020-02-01	0	0	6	0.00176419	1	0.00243902
2020-02-02	0	0	0	0	0	0
2020-02-03	2	0.0045045	8	0.00235225	0	0
2020-02-04	1	0.00225225	5	0.00147016	0	0
2020-02-05	0	0	13	0.00382241	3	0.00731707
2020-02-06	0	0	15	0.00441047	1	0.00243902
2020-02-07	0	0	6	0.00176419	0	0
2020-02-08	0	0	8	0.00235225	0	0
2020-02-09	0	0	0	0	0	0
2020-02-10	0	0	2	0.000588062	0	0
2020-02-11	0	0	3	0.000882094	0	0
2020-02-12	1	0.00225225	3	0.000882094	1	0.00243902
2020-02-13	2	0.0045045	7	0.00205822	0	0
2020-02-14	0	0	6	0.00176419	1	0.00243902
2020-02-15	2	0.0045045	18	0.00529256	2	0.00487805
2020-02-16	0	0	0	0	0	0
2020-02-17	1	0.00225225	5	0.00147016	1	0.00243902
2020-02-18	1	0.00225225	5	0.00147016	0	0
2020-02-19	1	0.00225225	3	0.000882094	0	0
2020-02-20	2	0.0045045	9	0.00264628	0	0
2020-02-21	1	0.00225225	8	0.00235225	0	0
2020-02-22	0	0	12	0.00352837	1	0.00243902
2020-02-23	0	0	0	0	0	0
2020-02-24	2	0.0045045	6	0.00176419	0	0
2020-02-25	0	0	6	0.00176419	0	0
2020-02-26	2	0.0045045	6	0.00176419	0	0
2020-02-27	0	0	5	0.00147016	0	0
2020-02-28	1	0.00225225	5	0.00147016	0	0
2020-02-29	0	0	6	0.00176419	0	0
2020-03-01	0	0	0	0	0	0
2020-03-02	0	0	4	0.00117612	0	0
2020-03-03	0	0	7	0.00205822	1	0.00243902
2020-03-04	0	0	1	0.000294031	2	0.00487805
2020-03-05	0	0	9	0.00264628	1	0.00243902
2020-03-06	0	0	4	0.00117612	1	0.00243902
2020-03-07	0	0	11	0.00323434	1	0.00243902
2020-03-08	0	0	0	0	0	0
2020-03-09	0	0	2	0.000588062	0	0
2020-03-10	0	0	1	0.000294031	0	0
2020-03-11	0	0	8	0.00235225	0	0
2020-03-12	0	0	9	0.00264628	0	0
2020-03-13	0	0	9	0.00264628	0	0
2020-03-14	0	0	5	0.00147016	0	0
2020-03-15	0	0	0	0	0	0
2020-03-16	0	0	2	0.000588062	0	0
2020-03-17	0	0	4	0.00117612	0	0
2020-03-18	0	0	5	0.00147016	0	0
2020-03-19	0	0	3	0.000882094	0	0
2020-03-20	1	0.00225225	1	0.000294031	0	0
2020-03-21	0	0	5	0.00147016	0	0
2020-03-22	0	0	0	0	0	0
2020-03-23	1	0.00225225	4	0.00117612	0	0
2020-03-24	0	0	0	0	1	0.00243902
2020-03-25	0	0	0	0	1	0.00243902
2020-03-26	0	0	1	0.000294031	0	0
2020-03-27	0	0	7	0.00205822	0	0
2020-03-28	2	0.0045045	4	0.00117612	0	0
2020-03-29	0	0	0	0	0	0
2020-03-30	0	0	1	0.000294031	0	0
2020-03-31	0	0	2	0.000588062	0	0
2020-04-01	0	0	1	0.000294031	0	0
2020-04-02	0	0	1	0.000294031	0	0
2020-04-03	0	0	0	0	0	0
2020-04-04	0	0	6	0.00176419	0	0
2020-04-05	0	0	0	0	0	0
2020-04-06	1	0.00225225	3	0.000882094	0	0
2020-04-07	0	0	4	0.00117612	0	0
2020-04-08	0	0	3	0.000882094	1	0.00243902
2020-04-09	0	0	1	0.000294031	0	0
2020-04-10	0	0	0	0	0	0
2020-04-11	0	0	0	0	0	0
2020-04-12	0	0	0	0	0	0
2020-04-13	0	0	0	0	0	0
2020-04-14	0	0	1	0.000294031	0	0
2020-04-15	0	0	1	0.000294031	0	0
2020-04-16	0	0	0	0	0	0
2020-04-17	0	0	3	0.000882094	0	0
2020-04-18	0	0	5	0.00147016	0	0
2020-04-19	0	0	0	0	0	0
2020-04-20	0	0	7	0.00205822	1	0.00243902
2020-04-21	2	0.0045045	2	0.000588062	0	0
2020-04-22	0	0	1	0.000294031	0	0
2020-04-23	0	0	3	0.000882094	1	0.00243902
2020-04-24	0	0	3	0.000882094	0	0
2020-04-25	0	0	8	0.00235225	1	0.00243902
2020-04-26	0	0	0	0	0	0
2020-04-27	0	0	0	0	0	0
2020-04-28	1	0.00225225	1	0.000294031	0	0
2020-04-29	0	0	3	0.000882094	0	0
2020-04-30	0	0	6	0.00176419	0	0
2020-05-01	0	0	0	0	0	0
2020-05-02	0	0	6	0.00176419	1	0.00243902
2020-05-03	0	0	0	0	0	0
2020-05-04	0	0	4	0.00117612	0	0
2020-05-05	0	0	4	0.00117612	0	0
2020-05-06	0	0	6	0.00176419	0	0
2020-05-07	0	0	1	0.000294031	0	0
2020-05-08	0	0	0	0	0	0
2020-05-09	0	0	2	0.000588062	0	0
2020-05-10	0	0	0	0	0	0
2020-05-11	0	0	1	0.000294031	0	0
2020-05-12	0	0	2	0.000588062	0	0
2020-05-13	0	0	1	0.000294031	0	0
2020-05-14	0	0	0	0	0	0
2020-05-15	0	0	3	0.000882094	0	0
2020-05-16	0	0	2	0.000588062	0	0
2020-05-17	0	0	0	0	0	0
2020-05-18	1	0.00225225	2	0.000588062	1	0.00243902
2020-05-19	0	0	1	0.000294031	0	0
2020-05-20	2	0.0045045	3	0.000882094	0	0
2020-05-21	0	0	0	0	0	0
2020-05-22	2	0.0045045	1	0.000294031	1	0.00243902
2020-05-23	1	0.00225225	4	0.00117612	0	0
2020-05-24	0	0	0	0	0	0
2020-05-25	0	0	3	0.000882094	1	0.00243902
2020-05-26	0	0	3	0.000882094	0	0
2020-05-27	0	0	1	0.000294031	0	0
2020-05-28	1	0.00225225	3	0.000882094	0	0
2020-05-29	0	0	3	0.000882094	0	0
2020-05-30	1	0.00225225	0	0	1	0.00243902
2020-05-31	0	0	0	0	0	0
2020-06-01	0	0	0	0	0	0
2020-06-02	2	0.0045045	3	0.000882094	0	0
2020-06-03	1	0.00225225	5	0.00147016	0	0
2020-06-04	0	0	1	0.000294031	0	0
2020-06-05	0	0	3	0.000882094	0	0
2020-06-06	0	0	0	0	0	0
2020-06-07	0	0	0	0	0	0
2020-06-08	1	0.00225225	7	0.00205822	2	0.00487805
2020-06-09	0	0	0	0	0	0
2020-06-10	0	0	3	0.000882094	0	0
2020-06-11	2	0.0045045	3	0.000882094	0	0
2020-06-12	0	0	3	0.000882094	1	0.00243902
2020-06-13	0	0	2	0.000588062	0	0
2020-06-14	0	0	0	0	0	0
2020-06-15	0	0	2	0.000588062	0	0
2020-06-16	0	0	2	0.000588062	2	0.00487805
2020-06-17	0	0	0	0	1	0.00243902
2020-06-18	0	0	1	0.000294031	0	0
2020-06-19	0	0	1	0.000294031	0	0
2020-06-20	1	0.00225225	3	0.000882094	0	0
2020-06-21	0	0	0	0	0	0
2020-06-22	0	0	0	0	1	0.00243902
2020-06-23	0	0	2	0.000588062	0	0
2020-06-24	3	0.00675676	2	0.000588062	0	0
2020-06-25	1	0.00225225	5	0.00147016	0	0
2020-06-26	2	0.0045045	9	0.00264628	0	0
2020-06-27	2	0.0045045	4	0.00117612	0	0
2020-06-28	0	0	0	0	0	0
2020-06-29	0	0	4	0.00117612	0	0
2020-06-30	0	0	4	0.00117612	0	0
2020-07-01	1	0.00225225	3	0.000882094	1	0.00243902
2020-07-02	1	0.00225225	1	0.000294031	2	0.00487805
2020-07-03	0	0	2	0.000588062	0	0
2020-07-04	0	0	6	0.00176419	0	0
2020-07-05	0	0	0	0	0	0
2020-07-06	0	0	3	0.000882094	0	0
2020-07-07	1	0.00225225	2	0.000588062	1	0.00243902
2020-07-08	0	0	4	0.00117612	0	0
2020-07-09	0	0	2	0.000588062	0	0
2020-07-10	0	0	1	0.000294031	0	0
2020-07-11	1	0.00225225	3	0.000882094	0	0
2020-07-12	0	0	0	0	0	0
2020-07-13	0	0	2	0.000588062	1	0.00243902
2020-07-14	0	0	3	0.000882094	0	0
2020-07-15	0	0	2	0.000588062	0	0
2020-07-16	1	0.00225225	3	0.000882094	0	0
2020-07-17	0	0	3	0.000882094	0	0
2020-07-18	1	0.00225225	7	0.00205822	2	0.00487805
2020-07-19	0	0	0	0	0	0
2020-07-20	0	0	3	0.000882094	0	0
2020-07-21	0	0	3	0.000882094	0	0
2020-07-22	0	0	5	0.00147016	1	0.00243902
2020-07-23	1	0.00225225	4	0.00117612	0	0
2020-07-24	0	0	2	0.000588062	0	0
2020-07-25	0	0	1	0.000294031	0	0
2020-07-26	0	0	0	0	0	0
2020-07-27	1	0.00225225	2	0.000588062	0	0
2020-07-28	0	0	2	0.000588062	0	0
2020-07-29	0	0	2	0.000588062	0	0
2020-07-30	0	0	1	0.000294031	0	0
2020-07-31	0	0	7	0.00205822	0	0
2020-08-01	0	0	5	0.00147016	0	0
2020-08-02	0	0	0	0	0	0
2020-08-03	0	0	1	0.000294031	0	0
2020-08-04	1	0.00225225	3	0.000882094	0	0
2020-08-05	0	0	2	0.000588062	0	0
2020-08-06	0	0	3	0.000882094	0	0
2020-08-07	0	0	6	0.00176419	0	0
2020-08-08	1	0.00225225	2	0.000588062	1	0.00243902
2020-08-09	0	0	0	0	0	0
2020-08-10	1	0.00225225	4	0.00117612	0	0
2020-08-11	0	0	2	0.000588062	0	0
2020-08-12	0	0	4	0.00117612	2	0.00487805
2020-08-13	0	0	4	0.00117612	0	0
2020-08-14	0	0	1	0.000294031	0	0
2020-08-15	0	0	3	0.000882094	1	0.00243902
2020-08-16	0	0	0	0	0	0
2020-08-17	0	0	3	0.000882094	1	0.00243902
2020-08-18	0	0	3	0.000882094	2	0.00487805
2020-08-19	0	0	3	0.000882094	0	0
2020-08-20	2	0.0045045	3	0.000882094	1	0.00243902
2020-08-21	1	0.00225225	11	0.00323434	0	0
2020-08-22	1	0.00225225	4	0.00117612	0	0
2020-08-23	0	0	0	0	0	0
2020-08-24	0	0	4	0.00117612	0	0
2020-08-25	0	0	5	0.00147016	0	0
2020-08-26	0	0	8	0.00235225	1	0.00243902
2020-08-27	0	0	3	0.000882094	0	0
2020-08-28	1	0.00225225	4	0.00117612	1	0.00243902
2020-08-29	0	0	10	0.00294031	0	0
2020-08-30	0	0	0	0	0	0
2020-08-31	2	0.0045045	5	0.00147016	1	0.00243902
2020-09-01	1	0.00225225	7	0.00205822	2	0.00487805
2020-09-02	0	0	2	0.000588062	0	0
2020-09-03	2	0.0045045	2	0.000588062	1	0.00243902
2020-09-04	1	0.00225225	5	0.00147016	0	0
2020-09-05	0	0	2	0.000588062	2	0.00487805
2020-09-06	0	0	0	0	0	0
2020-09-07	0	0	4	0.00117612	3	0.00731707
2020-09-08	1	0.00225225	3	0.000882094	1	0.00243902
2020-09-09	0	0	2	0.000588062	0	0
2020-09-10	0	0	2	0.000588062	0	0
2020-09-11	1	0.00225225	7	0.00205822	0	0
2020-09-12	0	0	5	0.00147016	0	0
2020-09-13	0	0	0	0	0	0
2020-09-14	0	0	3	0.000882094	1	0.00243902
2020-09-15	0	0	4	0.00117612	0	0
2020-09-16	0	0	3	0.000882094	0	0
2020-09-17	0	0	1	0.000294031	0	0
2020-09-18	2	0.0045045	3	0.000882094	0	0
2020-09-19	2	0.0045045	13	0.00382241	0	0
2020-09-20	0	0	0	0	0	0
2020-09-21	1	0.00225225	9	0.00264628	0	0
2020-09-22	1	0.00225225	3	0.000882094	0	0
2020-09-23	0	0	3	0.000882094	0	0
2020-09-24	0	0	3	0.000882094	0	0
2020-09-25	8	0.018018	25	0.00735078	0	0
2020-09-26	2	0.0045045	15	0.00441047	0	0
2020-09-27	0	0	0	0	0	0
2020-09-28	4	0.00900901	6	0.00176419	0	0
2020-09-29	2	0.0045045	5	0.00147016	1	0.00243902
2020-09-30	1	0.00225225	6	0.00176419	1	0.00243902
2020-10-01	0	0	1	0.000294031	0	0
2020-10-02	2	0.0045045	7	0.00205822	1	0.00243902
2020-10-03	0	0	0	0	0	0
2020-10-04	0	0	0	0	0	0
2020-10-05	0	0	3	0.000882094	1	0.00243902
2020-10-06	0	0	3	0.000882094	2	0.00487805
2020-10-07	1	0.00225225	2	0.000588062	1	0.00243902
2020-10-08	0	0	2	0.000588062	0	0
2020-10-09	0	0	5	0.00147016	0	0
2020-10-10	0	0	7	0.00205822	0	0
2020-10-11	0	0	0	0	0	0
2020-10-12	0	0	2	0.000588062	0	0
2020-10-13	0	0	4	0.00117612	0	0
2020-10-14	1	0.00225225	7	0.00205822	1	0.00243902
2020-10-15	0	0	3	0.000882094	0	0
2020-10-16	0	0	5	0.00147016	0	0
2020-10-17	0	0	5	0.00147016	0	0
2020-10-18	0	0	0	0	0	0
2020-10-19	1	0.00225225	4	0.00117612	0	0
2020-10-20	0	0	6	0.00176419	0	0
2020-10-21	0	0	1	0.000294031	1	0.00243902
2020-10-22	0	0	4	0.00117612	1	0.00243902
2020-10-23	0	0	4	0.00117612	0	0
2020-10-24	1	0.00225225	4	0.00117612	0	0
2020-10-25	0	0	0	0	0	0
2020-10-26	0	0	4	0.00117612	0	0
2020-10-27	0	0	1	0.000294031	0	0
2020-10-28	1	0.00225225	6	0.00176419	0	0
2020-10-29	3	0.00675676	6	0.00176419	0	0
2020-10-30	1	0.00225225	5	0.00147016	1	0.00243902
2020-10-31	0	0	4	0.00117612	1	0.00243902
2020-11-01	0	0	0	0	0	0
2020-11-02	0	0	4	0.00117612	4	0.0097561
2020-11-03	0	0	5	0.00147016	0	0
2020-11-04	0	0	2	0.000588062	0	0
2020-11-05	0	0	1	0.000294031	0	0
2020-11-06	0	0	3	0.000882094	0	0
2020-11-07	0	0	2	0.000588062	0	0
2020-11-08	0	0	0	0	0	0
2020-11-09	0	0	1	0.000294031	0	0
2020-11-10	0	0	3	0.000882094	0	0
2020-11-11	0	0	5	0.00147016	0	0
2020-11-12	0	0	0	0	0	0
2020-11-13	0	0	2	0.000588062	0	0
2020-11-14	0	0	5	0.00147016	1	0.00243902
2020-11-15	0	0	0	0	0	0
2020-11-16	0	0	3	0.000882094	1	0.00243902
2020-11-17	1	0.00225225	2	0.000588062	0	0
2020-11-18	0	0	0	0	0	0
2020-11-19	0	0	2	0.000588062	1	0.00243902
2020-11-20	0	0	0	0	1	0.00243902
2020-11-21	0	0	5	0.00147016	1	0.00243902
2020-11-22	0	0	0	0	0	0
2020-11-23	1	0.00225225	3	0.000882094	1	0.00243902
2020-11-24	0	0	2	0.000588062	0	0
2020-11-25	0	0	2	0.000588062	0	0
2020-11-26	0	0	0	0	0	0
2020-11-27	0	0	4	0.00117612	1	0.00243902
2020-11-28	0	0	0	0	1	0.00243902
2020-11-29	0	0	0	0	0	0
2020-11-30	0	0	4	0.00117612	2	0.00487805
2020-12-01	0	0	2	0.000588062	0	0
2020-12-02	1	0.00225225	0	0	0	0
2020-12-03	0	0	4	0.00117612	0	0
2020-12-04	1	0.00225225	2	0.000588062	1	0.00243902
2020-12-05	0	0	4	0.00117612	0	0
2020-12-06	0	0	0	0	0	0
2020-12-07	1	0.00225225	2	0.000588062	1	0.00243902
2020-12-08	0	0	5	0.00147016	0	0
2020-12-09	0	0	2	0.000588062	0	0
2020-12-10	0	0	4	0.00117612	0	0
2020-12-11	0	0	8	0.00235225	0	0
2020-12-12	1	0.00225225	5	0.00147016	0	0
2020-12-13	0	0	0	0	0	0
2020-12-14	0	0	2	0.000588062	0	0
2020-12-15	0	0	1	0.000294031	0	0
2020-12-16	0	0	2	0.000588062	1	0.00243902
2020-12-17	0	0	1	0.000294031	0	0
2020-12-18	0	0	0	0	0	0
2020-12-19	0	0	5	0.00147016	1	0.00243902
2020-12-20	0	0	0	0	0	0
2020-12-21	1	0.00225225	1	0.000294031	0	0
2020-12-22	0	0	0	0	0	0
2020-12-23	0	0	4	0.00117612	1	0.00243902
2020-12-24	0	0	1	0.000294031	0	0
2020-12-25	0	0	0	0	0	0
2020-12-26	0	0	0	0	0	0
2020-12-27	0	0	0	0	0	0
2020-12-28	1	0.00225225	3	0.000882094	0	0
2020-12-29	0	0	3	0.000882094	0	0
2020-12-30	0	0	3	0.000882094	0	0
2020-12-31	0	0	0	0	0	0

## Sheet: Supp. Fig. 3a
Label	Coef.	Rob. Std. Err.	t	P	Lower 95% CI	Upper 95% CI
90	0.0130949	0.0037687	3.47	0.003	0.0051057	0.0210842
60	0.0125492	0.0033037	3.8	0.002	0.0055458	0.0195526
30	0.0124909	0.0041006	3.05	0.008	0.003798	0.0211838
25	0.0121402	0.0043991	2.76	0.014	0.0028145	0.0214659
20	0.0118568	0.0041727	2.84	0.012	0.003011	0.0207026
15	0.0110971	0.0040746	2.72	0.015	0.0024594	0.0197348
14	0.0118688	0.0041894	2.83	0.012	0.0029876	0.02075
13	0.0119065	0.003899	3.05	0.008	0.0036411	0.0201719
12	0.0137556	0.0033045	4.16	0.001	0.0067503	0.0207609
11	0.013055	0.0030194	4.32	0.001	0.0066541	0.0194559
10	0.0109691	0.0034305	3.2	0.006	0.0036969	0.0182414
9	0.0089907	0.0029415	3.06	0.008	0.0027549	0.0152265
8	0.010413	0.0033925	3.07	0.007	0.0032212	0.0176048
7	0.0075763	0.0042885	1.77	0.096	-0.001515	0.0166675
6	0.0087155	0.004352	2	0.062	-0.0005103	0.0179414
5	0.0112451	0.0056702	1.98	0.065	-0.0007751	0.0232654
4	0.0159248	0.0078984	2.02	0.061	-0.000819	0.0326686
3	0.0159783	0.0091176	1.75	0.099	-0.0033503	0.0353068

## Sheet: Supp. Fig. 3b
Label	Coef.	Rob. Std. Err.	t	P	Lower 95% CI	Upper 95% CI
1	0.0135896	0.0048712	2.79	0.013	0.0032632	0.023916
2	0.0136718	0.004988	2.74	0.015	0.0030977	0.0242459
3	0.0123339	0.0042637	2.89	0.011	0.0032952	0.0213726
4	0.0133372	0.004885	2.73	0.015	0.0029816	0.0236929
5	0.015048	0.0052771	2.85	0.012	0.003861	0.0262349
6	0.0133422	0.0058708	2.27	0.037	0.0008967	0.0257877
7	0.0164032	0.0058498	2.8	0.013	0.0040022	0.0288041

## Sheet: Supp. Fig. 4
Label	Coef.	Rob. Std. Err.	t	P	Lower 95% CI	Upper 95% CI
1	0.0102363	0.0042806	2.39	0.03	0.0011123	0.0193603
2	0.01221	0.0043298	2.82	0.013	0.0029813	0.0214387
3	0.0121078	0.0042451	2.85	0.012	0.0030597	0.021156
4	0.0119757	0.0042869	2.79	0.014	0.0028383	0.0211132
5	0.011485	0.0041397	2.77	0.014	0.0026614	0.0203085
6	0.0163244	0.0038372	4.25	0.001	0.0081457	0.0245031
7	0.0122602	0.0045302	2.71	0.016	0.0026043	0.0219161
8	0.0134804	0.0046541	2.9	0.011	0.0035605	0.0234003
9	0.0124318	0.0043512	2.86	0.012	0.0031575	0.021706
10	0.0118999	0.0043073	2.76	0.015	0.002719	0.0210808
11	0.0124306	0.0042493	2.93	0.01	0.0033734	0.0214878
12	0.0109702	0.0043269	2.54	0.023	0.0017477	0.0201927
13	0.0103349	0.0042421	2.44	0.028	0.0012931	0.0193767
14	0.0120859	0.0042761	2.83	0.013	0.0029716	0.0212002
15	0.011101	0.0040603	2.73	0.015	0.0024466	0.0197553
16	0.0110827	0.0042055	2.64	0.019	0.0021189	0.0200466
17	0.0111136	0.0041006	2.71	0.016	0.0023734	0.0198537

## Sheet: Supp. Fig. 5a
Protest number	statistic	variable
		age	sex	hh-size	education	employment status	number of hh-members 14-18 years old	income	interest in politics	political orientation
1	Coef.	-0.0497	-0.0025	0.1093	-0.0422	-0.0140	0.0801	-0.0204	-0.0495	-0.0791
	Rob. Std. Err.	0.0345	0.0384	0.0399	0.0390	0.0369	0.0367	0.0247	0.0390	0.0431
	p	0.1503	0.9486	0.0062	0.2798	0.7032	0.0291	0.4081	0.2038	0.0665
	Lower 95% CI	-0.1173	-0.0778	0.0311	-0.1187	-0.0863	0.0082	-0.0688	-0.1260	-0.1637
	Upper 95% CI	0.0180	0.0728	0.1876	0.0343	0.0582	0.1521	0.0280	0.0269	0.0054
2	Coef.	-0.0472	-0.0173	0.3341	0.1118	-0.1592	0.3963	0.0918	0.1812	-0.1336
	Rob. Std. Err.	0.0606	0.0738	0.0780	0.0712	0.0710	0.1100	0.0480	0.0850	0.0877
	p	0.4367	0.8143	0.0000	0.1169	0.0252	0.0003	0.0564	0.0334	0.1283
	Lower 95% CI	-0.1662	-0.1622	0.1810	-0.0280	-0.2985	0.1804	-0.0025	0.0143	-0.3059
	Upper 95% CI	0.0718	0.1275	0.4872	0.2516	-0.0198	0.6123	0.1860	0.3481	0.0387
3	Coef.	-0.1085	-0.0875	-0.1383	0.2707	0.0477	-0.4587	0.0720	0.1634	0.3018
	Rob. Std. Err.	0.1118	0.1436	0.1712	0.1519	0.1394	0.1943	0.0773	0.1868	0.2175
	p	0.3329	0.5432	0.4201	0.0765	0.7323	0.0193	0.3530	0.3834	0.1683
	Lower 95% CI	-0.3291	-0.3707	-0.4761	-0.0292	-0.2273	-0.8421	-0.0805	-0.2063	-0.1297
	Upper 95% CI	0.1120	0.1958	0.1995	0.5706	0.3228	-0.0753	0.2245	0.5331	0.7333
4	Coef.	0.0261	0.0959	-0.2387	0.1234	0.0353	-0.2478	-0.0219	-0.0026	-0.2970
	Rob. Std. Err.	0.1022	0.1097	0.1201	0.1155	0.1065	0.1427	0.0699	0.1594	0.1653
	p	0.7982	0.3827	0.0476	0.2861	0.7403	0.0834	0.7545	0.9868	0.0743
	Lower 95% CI	-0.1747	-0.1198	-0.4749	-0.1038	-0.1740	-0.5285	-0.1594	-0.3172	-0.6236
	Upper 95% CI	0.2270	0.3115	-0.0025	0.3506	0.2446	0.0329	0.1156	0.3119	0.0295
5	Coef.	0.0104	-0.0531	-0.2925	0.0876	0.0831	-0.2253	0.0339	-0.0420	-0.0678
	Rob. Std. Err.	0.1052	0.1022	0.1036	0.1050	0.1068	0.1221	0.0667	0.1987	0.2554
	p	0.9216	0.6036	0.0050	0.4048	0.4369	0.0659	0.6121	0.8329	0.7914
	Lower 95% CI	-0.1965	-0.2541	-0.4962	-0.1189	-0.1269	-0.4654	-0.0973	-0.4366	-0.5762
	Upper 95% CI	0.2173	0.1478	-0.0889	0.2940	0.2932	0.0148	0.1650	0.3525	0.4406
6	Coef.	-0.1202	-0.0053	0.0449	-0.0141	0.1141	0.0123	0.0278	-0.0087	0.0172
	Rob. Std. Err.	0.0271	0.0268	0.0244	0.0274	0.0276	0.0219	0.0243	0.0323	0.0336
	p	0.0000	0.8442	0.0658	0.6081	0.0000	0.5748	0.2530	0.7880	0.6082
	Lower 95% CI	-0.1732	-0.0579	-0.0029	-0.0678	0.0599	-0.0306	-0.0199	-0.0721	-0.0487
	Upper 95% CI	-0.0671	0.0473	0.0928	0.0397	0.1683	0.0551	0.0754	0.0547	0.0832
7	Coef.	0.0761	0.0194	-0.0335	0.0107	-0.0896	0.0403	0.0170	0.0650	-0.0356
	Rob. Std. Err.	0.0425	0.0432	0.0417	0.0454	0.0437	0.0405	0.0372	0.0555	0.0607
	p	0.0732	0.6533	0.4216	0.8130	0.0403	0.3202	0.6465	0.2416	0.5579
	Lower 95% CI	-0.0072	-0.0653	-0.1154	-0.0783	-0.1752	-0.0392	-0.0558	-0.0439	-0.1547
	Upper 95% CI	0.1594	0.1041	0.0483	0.0997	-0.0040	0.1198	0.0899	0.1740	0.0835
8	Coef.	0.0220	0.0133	-0.0413	0.0760	0.0538	-0.1152	0.0468	-0.0680	-0.0909
	Rob. Std. Err.	0.0497	0.0512	0.0488	0.0529	0.0506	0.0438	0.0499	0.0684	0.0734
	p	0.6588	0.7954	0.3975	0.1513	0.2885	0.0087	0.3481	0.3200	0.2158
	Lower 95% CI	-0.0756	-0.0872	-0.1370	-0.0278	-0.0456	-0.2012	-0.0511	-0.2022	-0.2350
	Upper 95% CI	0.1195	0.1138	0.0544	0.1798	0.1531	-0.0292	0.1447	0.0662	0.0532
9	Coef.	-0.0386	0.0397	-0.0867	-0.1328	-0.0821	-0.0071	-0.1845	0.1916	-0.0751
	Rob. Std. Err.	0.0771	0.0835	0.0863	0.0764	0.0792	0.0971	0.0874	0.1441	0.1462
	p	0.6166	0.6347	0.3155	0.0828	0.2999	0.9418	0.0351	0.1850	0.6080
	Lower 95% CI	-0.1901	-0.1242	-0.2561	-0.2829	-0.2376	-0.1978	-0.3561	-0.0924	-0.3634
	Upper 95% CI	0.1128	0.2036	0.0828	0.0173	0.0733	0.1836	-0.0129	0.4755	0.2132
10	Coef.	-0.0724	0.0262	0.2153	0.0623	0.0248	0.1088	0.2462	-0.0810	-0.1254
	Rob. Std. Err.	0.0929	0.1083	0.1057	0.1145	0.0879	0.1204	0.1355	0.1666	0.1848
	p	0.4362	0.8093	0.0423	0.5865	0.7779	0.3666	0.0700	0.6275	0.4986
	Lower 95% CI	-0.2551	-0.1868	0.0075	-0.1629	-0.1479	-0.1279	-0.0202	-0.4101	-0.4913
	Upper 95% CI	0.1102	0.2391	0.4231	0.2875	0.1976	0.3455	0.5127	0.2481	0.2404
11	Coef.	0.1530	-0.1991	0.0854	0.4408	0.2241	0.0425	0.3494	0.4865	0.6937
	Rob. Std. Err.	0.1196	0.1328	0.1326	0.1470	0.1109	0.1553	0.2357	0.2856	0.3284
	p	0.2021	0.1352	0.5201	0.0031	0.0445	0.7844	0.1396	0.0947	0.0421
	Lower 95% CI	-0.0826	-0.4607	-0.1758	0.1509	0.0056	-0.2634	-0.1150	-0.0872	0.0263
	Upper 95% CI	0.3886	0.0626	0.3467	0.7308	0.4426	0.3484	0.8137	10602	13611
12	Coef.	1.1365	0.1839	-0.0262	0.4312	-0.7262	0.0333	-0.0628	0.1338	-0.0470
	Rob. Std. Err.	0.0474	0.0587	0.0493	0.0609	0.0484	0.0343	0.0312	0.1198	0.1301
	p	0.0000	0.0017	0.5949	0.0000	0.0000	0.3325	0.0443	0.2642	0.7181
	Lower 95% CI	1.0437	0.0689	-0.1228	0.3118	-0.8210	-0.0340	-0.1240	-0.1012	-0.3020
	Upper 95% CI	1.2294	0.2990	0.0704	0.5505	-0.6313	0.1006	-0.0016	0.3688	0.2081
13	Coef.	0.0005	0.0375	0.0038	-0.0384	-0.0316	0.0152	0.0944	-0.0209	-0.0331
	Rob. Std. Err.	0.0308	0.0329	0.0323	0.0344	0.0319	0.0291	0.0465	0.0429	0.0463
	p	0.9861	0.2547	0.9055	0.2650	0.3217	0.6008	0.0422	0.6262	0.4743
	Lower 95% CI	-0.0598	-0.0270	-0.0594	-0.1059	-0.0942	-0.0418	0.0033	-0.1051	-0.1239
	Upper 95% CI	0.0608	0.1020	0.0671	0.0291	0.0309	0.0722	0.1856	0.0633	0.0576
14	Coef.	-0.2936	-0.0393	0.1357	-0.5271	0.0784	-0.1157	-0.3432	-0.1264	-0.0341
	Rob. Std. Err.	0.0701	0.0780	0.0804	0.0814	0.0761	0.0717	0.1592	0.1053	0.1232
	p	0.0000	0.6141	0.0921	0.0000	0.3033	0.1072	0.0314	0.2308	0.7825
	Lower 95% CI	-0.4313	-0.1925	-0.0222	-0.6870	-0.0711	-0.2565	-0.6558	-0.3336	-0.2769
	Upper 95% CI	-0.1559	0.1138	0.2935	-0.3673	0.2279	0.0251	-0.0306	0.0807	0.2088
15	Coef.	-0.0023	0.0596	0.2471	0.1268	-0.0854	0.3819	0.0213	-0.0904	0.0567
	Rob. Std. Err.	0.0720	0.0821	0.0905	0.0843	0.0763	0.1141	0.0627	0.1141	0.1195
	p	0.9744	0.4679	0.0065	0.1330	0.2637	0.0009	0.7338	0.4290	0.6357
	Lower 95% CI	-0.1438	-0.1015	0.0694	-0.0387	-0.2352	0.1579	-0.1018	-0.3150	-0.1786
	Upper 95% CI	0.1391	0.2207	0.4248	0.2923	0.0645	0.6060	0.1444	0.1342	0.2919
16	Coef.	0.0288	0.0246	0.0551	-0.0605	0.1085	0.1341	0.0424	0.0606	0.1247
	Rob. Std. Err.	0.0602	0.0682	0.0808	0.0718	0.0637	0.0980	0.0506	0.0897	0.0984
	p	0.6320	0.7179	0.4957	0.3994	0.0891	0.1718	0.4022	0.4998	0.2058
	Lower 95% CI	-0.0892	-0.1092	-0.1035	-0.2014	-0.0166	-0.0584	-0.0569	-0.1156	-0.0688
	Upper 95% CI	0.1469	0.1585	0.2136	0.0804	0.2336	0.3265	0.1418	0.2368	0.3182
17	Coef.	0.0085	0.1032	-0.0391	-0.1440	0.0261	-0.0953	-0.0864	-0.5368	-0.3466
	Rob. Std. Err.	0.0517	0.0766	0.0764	0.0654	0.0610	0.0814	0.0411	0.1621	0.1894
	p	0.8698	0.1783	0.6089	0.0279	0.6690	0.2421	0.0357	0.0012	0.0700
	Lower 95% CI	-0.0930	-0.0472	-0.1892	-0.2724	-0.0937	-0.2551	-0.1671	-0.8572	-0.7221
	Upper 95% CI	0.1100	0.2537	0.1109	-0.0157	0.1459	0.0645	-0.0058	-0.2164	0.0289

## Sheet: Supp. Fig 5b
Protest number	statistic	variable
		age	sex	hh-size	education	employment status	number of hh-members 14-18 years old	income	interest in politics	political orientation
1	Coef.	-0.0000	-0.0000	0.0001	-0.0000	0.0000	0.0000	-0.0000	-0.0252	-0.0806
	Rob. Std. Err.	0.0341	0.0397	0.0429	0.0389	0.0374	0.0395	0.0243	0.0399	0.0438
	p	0.9994	0.9997	0.9988	0.9993	0.9999	0.9992	0.9993	0.5270	0.0656
	Lower 95% CI	-0.0668	-0.0778	-0.0841	-0.0763	-0.0734	-0.0774	-0.0476	-0.1035	-0.1665
	Upper 95% CI	0.0668	0.0778	0.0842	0.0762	0.0734	0.0775	0.0475	0.0530	0.0052
2	Coef.	-0.0000	0.0000	0.0001	0.0001	-0.0000	0.0001	0.0000	0.1363	-0.1495
	Rob. Std. Err.	0.0619	0.0787	0.0824	0.0750	0.0762	0.1238	0.0546	0.0904	0.0913
	p	0.9997	0.9999	0.9986	0.9993	0.9997	0.9991	0.9994	0.1320	0.1020
	Lower 95% CI	-0.1216	-0.1546	-0.1617	-0.1472	-0.1496	-0.2430	-0.1071	-0.0412	-0.3289
	Upper 95% CI	0.1215	0.1546	0.1620	0.1474	0.1495	0.2433	0.1072	0.3138	0.0298
3	Coef.	0.0000	-0.0004	-0.0009	0.0008	0.0012	-0.0022	-0.0001	-0.0118	0.1497
	Rob. Std. Err.	0.1115	0.1638	0.1836	0.1845	0.1252	0.2138	0.0842	0.2122	0.2506
	p	1.0000	0.9982	0.9963	0.9964	0.9923	0.9918	0.9995	0.9557	0.5517
	Lower 95% CI	-0.2202	-0.3238	-0.3634	-0.3635	-0.2460	-0.4245	-0.1663	-0.4322	-0.3480
	Upper 95% CI	0.2202	0.3231	0.3617	0.3651	0.2484	0.4200	0.1662	0.4086	0.6474
4	Coef.	0.0001	0.0004	-0.0013	0.0005	0.0000	-0.0014	-0.0000	-0.0620	-0.2153
	Rob. Std. Err.	0.1080	0.1146	0.1229	0.1193	0.1107	0.1431	0.0760	0.1693	0.1727
	p	0.9992	0.9970	0.9917	0.9969	0.9999	0.9919	10000	0.7145	0.2144
	Lower 95% CI	-0.2122	-0.2249	-0.2429	-0.2342	-0.2178	-0.2828	-0.1495	-0.3962	-0.5566
	Upper 95% CI	0.2125	0.2258	0.2404	0.2351	0.2178	0.2799	0.1495	0.2722	0.1259
5	Coef.	0.0000	0.0000	-0.0005	0.0000	0.0000	-0.0007	-0.0000	-0.2334	-0.1262
	Rob. Std. Err.	0.1079	0.1083	0.0988	0.1096	0.1088	0.1065	0.0746	0.2347	0.2724
	p	0.9997	1.0000	0.9957	0.9997	0.9998	0.9947	0.9997	0.3230	0.6445
	Lower 95% CI	-0.2122	-0.2130	-0.1948	-0.2155	-0.2139	-0.2102	-0.1466	-0.7002	-0.6692
	Upper 95% CI	0.2123	0.2130	0.1937	0.2155	0.2140	0.2088	0.1466	0.2334	0.4168
6	Coef.	-0.0000	0.0000	0.0000	-0.0000	0.0000	-0.0000	0.0000	0.0227	0.0147
	Rob. Std. Err.	0.0264	0.0276	0.0247	0.0272	0.0271	0.0209	0.0244	0.0328	0.0342
	p	0.9996	1.0000	0.9999	1.0000	0.9995	1.0000	0.9998	0.4893	0.6665
	Lower 95% CI	-0.0519	-0.0541	-0.0485	-0.0534	-0.0532	-0.0410	-0.0478	-0.0416	-0.0523
	Upper 95% CI	0.0518	0.0541	0.0485	0.0534	0.0532	0.0410	0.0478	0.0870	0.0818
7	Coef.	0.0000	-0.0000	-0.0000	0.0000	-0.0000	0.0000	-0.0000	0.0739	-0.0377
	Rob. Std. Err.	0.0425	0.0445	0.0418	0.0457	0.0459	0.0398	0.0422	0.0570	0.0616
	p	0.9995	1.0000	0.9996	0.9999	0.9992	0.9999	1.0000	0.1949	0.5402
	Lower 95% CI	-0.0832	-0.0872	-0.0821	-0.0897	-0.0901	-0.0780	-0.0828	-0.0379	-0.1586
	Upper 95% CI	0.0833	0.0872	0.0820	0.0897	0.0900	0.0780	0.0828	0.1857	0.0831
8	Coef.	0.0001	0.0001	-0.0002	0.0005	0.0004	-0.0009	0.0003	-0.1006	-0.0929
	Rob. Std. Err.	0.0488	0.0527	0.0479	0.0545	0.0502	0.0374	0.0539	0.0700	0.0749
	p	0.9982	0.9985	0.9960	0.9924	0.9937	0.9809	0.9949	0.1511	0.2154
	Lower 95% CI	-0.0955	-0.1034	-0.0942	-0.1064	-0.0981	-0.0744	-0.1055	-0.2380	-0.2400
	Upper 95% CI	0.0958	0.1036	0.0937	0.1075	0.0989	0.0726	0.1062	0.0368	0.0542
9	Coef.	-0.0000	0.0000	-0.0000	-0.0001	-0.0000	0.0000	-0.0002	0.1989	-0.0853
	Rob. Std. Err.	0.0789	0.0869	0.0870	0.0744	0.0817	0.0982	0.0677	0.1480	0.1519
	p	0.9999	0.9998	0.9998	0.9994	0.9998	1.0000	0.9971	0.1804	0.5752
	Lower 95% CI	-0.1550	-0.1707	-0.1710	-0.1462	-0.1605	-0.1929	-0.1333	-0.0928	-0.3850
	Upper 95% CI	0.1550	0.1707	0.1709	0.1461	0.1605	0.1929	0.1328	0.4907	0.2145
10	Coef.	-0.0000	0.0000	0.0000	0.0000	0.0000	0.0000	0.0000	-0.1340	-0.1207
	Rob. Std. Err.	0.0903	0.1149	0.1112	0.1230	0.0846	0.1363	0.2163	0.1769	0.1916
	p	1.0000	1.0000	1.0000	1.0000	1.0000	1.0000	1.0000	0.4499	0.5300
	Lower 95% CI	-0.1776	-0.2259	-0.2187	-0.2419	-0.1664	-0.2681	-0.4255	-0.4838	-0.5001
	Upper 95% CI	0.1776	0.2259	0.2187	0.2419	0.1664	0.2681	0.4255	0.2157	0.2588
11	Coef.	0.0001	-0.0001	-0.0000	0.0001	0.0002	0.0000	0.0001	0.3476	0.5815
	Rob. Std. Err.	0.1125	0.1467	0.1397	0.1611	0.0847	0.1697	0.2555	0.3294	0.4363
	p	0.9996	0.9997	0.9999	0.9996	0.9983	0.9999	0.9997	0.2973	0.1938
	Lower 95% CI	-0.2219	-0.2893	-0.2755	-0.3177	-0.1668	-0.3346	-0.5038	-0.3171	-0.3138
	Upper 95% CI	0.2220	0.2892	0.2754	0.3178	0.1671	0.3347	0.5040	1.0123	1.4768
12	Coef.	0.0008	0.0000	0.0001	0.0003	-0.0004	0.0000	-0.0000	-0.0007	-0.1692
	Rob. Std. Err.	0.1205	0.1225	0.0668	0.1524	0.1395	0.0474	0.0807	0.1851	0.2139
	p	0.9947	0.9998	0.9985	0.9982	0.9978	0.9992	1.0000	0.9971	0.4290
	Lower 95% CI	-0.2356	-0.2403	-0.1309	-0.2984	-0.2740	-0.0928	-0.1583	-0.3636	-0.5888
	Upper 95% CI	0.2372	0.2403	0.1312	0.2991	0.2732	0.0929	0.1583	0.3623	0.2503
13	Coef.	-0.0000	0.0002	0.0001	-0.0002	-0.0002	0.0001	0.0001	0.0088	-0.0453
	Rob. Std. Err.	0.0306	0.0341	0.0332	0.0345	0.0333	0.0306	0.0822	0.0437	0.0470
	p	0.9991	0.9957	0.9982	0.9943	0.9958	0.9964	0.9991	0.8410	0.3346
	Lower 95% CI	-0.0601	-0.0666	-0.0650	-0.0680	-0.0654	-0.0598	-0.1610	-0.0769	-0.1375
	Upper 95% CI	0.0600	0.0670	0.0652	0.0675	0.0651	0.0601	0.1612	0.0944	0.0468
14	Coef.	-0.0000	-0.0000	0.0000	-0.0002	-0.0000	-0.0000	-0.0001	0.0615	-0.0590
	Rob. Std. Err.	0.0782	0.0908	0.0892	0.0774	0.0841	0.0732	0.1299	0.1061	0.1396
	p	0.9997	0.9999	1.0000	0.9982	0.9998	1.0000	0.9994	0.5623	0.6730
	Lower 95% CI	-0.1536	-0.1783	-0.1751	-0.1522	-0.1652	-0.1437	-0.2552	-0.1472	-0.3341
	Upper 95% CI	0.1536	0.1783	0.1751	0.1518	0.1651	0.1437	0.2550	0.2703	0.2161
15	Coef.	0.0000	0.0000	0.0000	0.0000	-0.0000	0.0000	-0.0000	-0.0764	0.0814
	Rob. Std. Err.	0.0746	0.0875	0.0975	0.0880	0.0765	0.1376	0.0629	0.1170	0.1224
	p	1.0000	0.9999	0.9999	0.9999	1.0000	0.9999	1.0000	0.5141	0.5066
	Lower 95% CI	-0.1465	-0.1718	-0.1915	-0.1728	-0.1502	-0.2703	-0.1236	-0.3067	-0.1596
	Upper 95% CI	0.1465	0.1718	0.1916	0.1728	0.1502	0.2703	0.1236	0.1538	0.3223
16	Coef.	0.0000	0.0000	-0.0000	-0.0000	0.0000	0.0000	0.0000	0.0766	0.1086
	Rob. Std. Err.	0.0613	0.0720	0.0814	0.0707	0.0558	0.1035	0.0568	0.0927	0.1032
	p	0.9999	1.0000	1.0000	1.0000	0.9997	1.0000	1.0000	0.4091	0.2933
	Lower 95% CI	-0.1203	-0.1413	-0.1599	-0.1389	-0.1094	-0.2032	-0.1114	-0.1056	-0.0943
	Upper 95% CI	0.1203	0.1413	0.1599	0.1388	0.1095	0.2032	0.1114	0.2588	0.3116
17	Coef.	-0.0000	0.0000	-0.0000	-0.0000	0.0000	-0.0001	-0.0000	-0.4311	-0.3564
	Rob. Std. Err.	0.0543	0.0812	0.0766	0.0617	0.0588	0.0745	0.0344	0.1741	0.1951
	p	0.9999	1.0000	0.9996	0.9996	0.9999	0.9994	0.9990	0.0145	0.0706
	Lower 95% CI	-0.1067	-0.1595	-0.1505	-0.1211	-0.1156	-0.1463	-0.0675	-0.7754	-0.7432
	Upper 95% CI	0.1067	0.1595	0.1505	0.1211	0.1156	0.1462	0.0674	-0.0868	0.0305

[truncated: 3 more sheets: Supp. Fig. 6, Supp. Fig. 7a, Supp. Fig. 7b]
